# Supplementary material for: The Emerging Fish Pathogen Flavobacterium spartansii Isolated from Chinook Salmon: Comparative Genome Analysis and Molecular Manipulation
Source: Front Microbiol. 2017 Nov 30;8:2339. doi: 10.3389/fmicb.2017.02339 (PMC5714932; doi:10.3389/fmicb.2017.02339)
Supplement: Supplementary file 3 [file DataSheet2.XLSX]

## Sheet: Sheet1
Table 2 Prophages predicted in F. spartansii
Region1						Hits against Virus and prophage DB
#	CDS_POSITION	BLAST_HIT	E-VALUE			Hits against Bacterial DB or GenBank file
1	126395..126406	attL TTTTTTTTCTTC	0
2	126676..127902	PHAGE_Cellul_phi46:1_NC_021800: phage integrase family site-specific recombinase; PP_00126; phage(gi526178004)	2e-71
3	complement(127934..128533)	hypothetical protein RB2501_14034 [Robiginitalea biformata HTCC2501]. gi|260062716|ref|YP_003195796.1|; PP_00127	5e-26
4	complement(128553..129029)	PHAGE_Cellul_phiSM_NC_020860: phage lysin; PP_00128; phage(gi472342176)	3e-38
5	complement(129031..129450)	hypothetical; PP_00129	0
6	complement(129492..131552)	PHAGE_Cronob_vB_CsaM_GAP32_NC_019401: long tail fiber proximal subunit; PP_00130; phage(gi414087138)	5e-10
7	131662..131865	hypothetical; PP_00131	0
8	131865..132119	hypothetical; PP_00132	0
9	complement(132145..134175)	PHAGE_Polari_P12002L_NC_028924: hypothetical protein; PP_00133; phage(gi971756036)	1e-38
10	complement(134179..136419)	PHAGE_Polari_P12002L_NC_028924: hypothetical protein; PP_00134; phage(gi971756035)	6e-66
11	complement(136419..140576)	PHAGE_Crocei_P2559S_NC_018276: phage tail length tape-measure protein; PP_00135; phage(gi399528655)	5e-66
12	complement(140578..141171)	hypothetical; PP_00136	0
13	complement(141168..141617)	PHAGE_Cellul_phi19:1_NC_021799: structural protein; PP_00137; phage(gi526177960)	5e-05
14	complement(141768..142652)	hypothetical protein RB2501_01331 [Robiginitalea biformata HTCC2501]. gi|260063409|ref|YP_003196489.1|; PP_00138	2e-08
15	complement(142670..143188)	PHAGE_Polari_P12002L_NC_028924: hypothetical protein; PP_00139; phage(gi971756027)	2e-22
16	complement(143190..143768)	PHAGE_Polari_P12002L_NC_028924: hypothetical protein; PP_00140; phage(gi971756026)	1e-11
17	complement(143770..145017)	PHAGE_Riemer_RAP44_NC_019490: putative head protein; PP_00141; phage(gi418489907)	9e-20
18	complement(145048..145446)	hypothetical protein GFO_2437 [Gramella forsetii KT0803]. gi|120436774|ref|YP_862460.1|; PP_00142	1e-05
19	complement(145476..146141)	hypothetical; PP_00143	0
20	complement(146249..147688)	PHAGE_Riemer_RAP44_NC_019490: phage portal protein; PP_00144; phage(gi418489901)	4e-24
21	complement(147691..149148)	PHAGE_Bacill_BMBtpLA_NC_028748: terminase large subunit; PP_00145; phage(gi971482478)	2e-08
22	155843..155854	attR TTTTTTTTCTTC	0
Region2
#	CDS_POSITION	BLAST_HIT	E-VALUE
1	complement(156041..156844)	PHAGE_Mycoba_32HC_NC_023602: hypothetical protein; PP_00156; phage(gi589893396)	9e-06
2	complement(156841..157071)	hypothetical; PP_00157	0
3	complement(157331..157660)	hypothetical; PP_00158	0
4	complement(157653..158060)	PHAGE_Lister_A500_NC_009810: gp52; PP_00159; phage(gi157325010)	1e-07
5	complement(158064..158378)	hypothetical; PP_00160	0
6	complement(158371..158694)	hypothetical protein GFO_2442 [Gramella forsetii KT0803]. gi|120436779|ref|YP_862465.1|; PP_00161	4e-07
7	complement(158699..159232)	PHAGE_Mycoba_Cambiare_NC_028922: hypothetical protein; PP_00162; phage(gi971755789)	2e-27
8	complement(159287..160402)	PHAGE_Aurant_AmM_1_NC_027334: DNA polymerase III beta subunit; PP_00163; phage(gi849119901)	1e-25
9	complement(160399..160689)	hypothetical protein GFO_2457 [Gramella forsetii KT0803]. gi|120436794|ref|YP_862480.1|; PP_00164	6e-08
10	complement(160689..162500)	PHAGE_Cellul_phi17:2_NC_021798: DNA methylase; PP_00165; phage(gi526177695)	2e-78
11	complement(162497..165079)	PHAGE_Pseudo_phi297_NC_016762: putative DNA methylase N-4/N-6 domain protein; PP_00166; phage(gi374531254)	0
12	complement(165063..165317)	hypothetical; PP_00167	0
13	complement(165384..166103)	PHAGE_Cellul_phi10:1_NC_021802: NinG recombination protein; PP_00168; phage(gi526178117)	8e-53
14	complement(166100..166321)	hypothetical; PP_00169	0
15	complement(166325..167155)	PHAGE_Cellul_phi46:3_NC_021792: DNA replication protein; PP_00170; phage(gi526177204)	1e-49
16	complement(167160..167897)	PHAGE_Bacill_Pavlov_NC_028782: DNA replication protein; PP_00171; phage(gi971743038)	3e-08
17	complement(167908..169740)	PHAGE_Cellul_phiST_NC_020842: helicase; PP_00172; phage(gi472339901)	1e-48
18	complement(169769..170290)	PHAGE_Crocei_P2559S_NC_018276: hypothetical protein; PP_00173; phage(gi399528692)	7e-08
19	complement(170287..170583)	hypothetical; PP_00174	0
20	complement(170580..171020)	PHAGE_Riemer_RAP44_NC_019490: hypothetical protein; PP_00175; phage(gi418489864)	4e-29
21	complement(171033..171773)	PHAGE_Bacill_Pavlov_NC_028782: metal-dependent hydrolase; PP_00176; phage(gi971743034)	6e-53
22	complement(171773..172654)	PHAGE_Cellul_phi13:2_NC_021803: RecT family protein; PP_00177; phage(gi526178220)	1e-47
23	complement(172657..172791)	hypothetical; PP_00178	0
24	complement(172869..173078)	hypothetical; PP_00179	0
25	complement(173078..175084)	PHAGE_Cellul_phi19:3_NC_021789: ATPase containing protein; PP_00180; phage(gi526176952)	3e-129
Region3
#	CDS_POSITION	BLAST_HIT	E-VALUE
1	complement(347554..348498)	PHAGE_Staphy_phiN315_NC_004740: probable ss-1,3-N-acetylglucosaminyltransferase; PP_00342; phage(gi30043988)	9e-13
2	complement(348491..349636)	group 1 glycosyl transferase [Flavobacterium johnsoniae UW101]. gi|146298076|ref|YP_001192667.1|; PP_00343	9e-101
3	complement(349672..350571)	glycosyl transferase family protein [Flavobacterium johnsoniae UW101]. gi|146298079|ref|YP_001192670.1|; PP_00344	2e-89
4	complement(350572..351414)	PHAGE_Chryso_virus_NC_028094: glycosyltransferase family 2; PP_00345; phage(gi939177530)	4e-10
5	complement(351411..352406)	PHAGE_Staphy_phiN315_NC_004740: probable ss-1,3-N-acetylglucosaminyltransferase; PP_00346; phage(gi30043988)	6e-11
6	complement(352436..353509)	PHAGE_Synech_ACG_2014f_NC_026927: GDP-D-mannose 4,6-dehydratase; PP_00347; phage(gi815854729)	3e-121
7	complement(353513..354334)	PHAGE_Chryso_virus_NC_028094: Alpha-1,2-fucosyltransferase; PP_00348; phage(gi939177356)	4e-32
8	complement(354335..355495)	PHAGE_Bathyc_BpV1_NC_014765: hypothetical protein; PP_00349; phage(gi313768030)	2e-56
9	complement(355507..356601)	PHAGE_Escher_TL_2011b_NC_019445: hypothetical protein; PP_00350; phage(gi418487678)	2e-20
10	complement(356598..357536)	PHAGE_Parame_bursaria_Chlorella_virus_1_NC_000852: Fucose synthetase; PP_00351; phage(gi340025788)	2e-86
11	complement(357521..358204)	PHAGE_Prochl_P_SSM2_NC_006883: hypothetical protein; PP_00352; phage(gi61806138)	1e-06
12	complement(358232..359188)	PHAGE_Synech_S_SM2_NC_015279: putative transferase; PP_00353; phage(gi326781938)	3e-22
13	complement(359192..360475)	PHAGE_Amsact_moorei_entomopoxvirus__L__NC_002520: putative ATP-binding cassette transporter; PP_00354; phage(gi9964444)	2e-15
14	complement(360499..361362)	ABC-2 type transporter [Flavobacterium johnsoniae UW101]. gi|146298091|ref|YP_001192682.1|; PP_00355	8e-140
15	complement(361566..363209)	PHAGE_Megavi_lba_NC_020232: putative dTDP-d-glucose 4 6-dehydratase; PP_00356; phage(gi448825504)	2e-30
16	complement(363622..364506)	PHAGE_Sphing_PAU_NC_019521: gp187; PP_00357; phage(gi435844690)	5e-99
17	complement(364517..365362)	PHAGE_Entero_phi92_NC_023693: Phi92_gp064; PP_00358; phage(gi726646997)	8e-40
18	complement(365362..365910)	PHAGE_Entero_phi92_NC_023693: Phi92_gp065; PP_00359; phage(gi726646998)	7e-42
19	complement(365930..367036)	PHAGE_Ostreo_2_NC_014789: putative DegT/DnrJ/EryC1/StrS aminotransferase family protein; PP_00360; phage(gi314055127)	1e-14
20	complement(367065..367685)	PHAGE_Acanth_mimivirus_NC_014649: putative WbbJ Acetyltransferase; PP_00361; phage(gi311977514)	1e-20
21	complement(367672..368277)	glycosyl transferase [Ornithobacterium rhinotracheale DSM 15997]. gi|392390254|ref|YP_006426857.1|; PP_00362	3e-75
22	complement(368270..369475)	Probable L-fucosamine transferase [Flavobacterium psychrophilum JIP02/86]. gi|150025352|ref|YP_001296178.1|; PP_00363	1e-136
23	complement(369488..370627)	PHAGE_Megavi_chiliensis_NC_016072: UDP-N-acetylglucosamine 2-epimerase; PP_00364; phage(gi363540634)	1e-88
Region4
#	CDS_POSITION	BLAST_HIT	E-VALUE
1	complement(624535..626433)	PHAGE_Molliv_sibericum_NC_027867: Amidophosphoribosyltransferase; PP_00518; phage(gi927594228)	3e-17
2	complement(626516..627439)	ribokinase-like domain-containing protein [Flavobacterium johnsoniae UW101]. gi|146298892|ref|YP_001193483.1|; PP_00519	1e-168
3	627558..627671	hypothetical; PP_00520	0
4	complement(627680..628075)	hypothetical protein Fjoh_1132 [Flavobacterium johnsoniae UW101]. gi|146298893|ref|YP_001193484.1|; PP_00521	1e-41
5	complement(628080..628556)	PHAGE_Cronob_vB_CsaP_GAP52_NC_019402: RNA polymerase ECF sigma factor; PP_00522; phage(gi414087504)	8e-05
6	628962..629270	hypothetical protein Fjoh_1134 [Flavobacterium johnsoniae UW101]. gi|146298895|ref|YP_001193486.1|; PP_00523	4e-43
7	complement(629336..629812)	PHAGE_Salmon_SSU5_JQ965645: putative ribonuclease H; PP_00524; phage(gi390013925)	4e-25
8	complement(629966..630529)	PHAGE_Synech_S_SKS1_NC_020851: cyanobacterial phosphoribosylglycinamide formyltransferase; PP_00525; phage(gi472340960)	2e-21
9	630705..630941	PHAGE_Ralsto_RSL1_NC_010811: unnamed protein product; PP_00526; phage(gi189426860)	4e-09
10	complement(630931..631083)	hypothetical; PP_00527	0
11	631185..632438	beta-ketoacyl synthase [Flavobacterium johnsoniae UW101]. gi|146298899|ref|YP_001193490.1|; PP_00528	0
12	632448..633188	PHAGE_Megavi_lba_NC_020232: putative ribonuclease 3; PP_00529; phage(gi448825532)	5e-23
Region5
#	CDS_POSITION	BLAST_HIT	E-VALUE
1	1025242..1025934	PHAGE_Strept_YDN12_NC_028974: hydrolase; PP_00879; phage(gi971762176)	6e-16
2	1026011..1026844	PHAGE_Klebsi_vB_KpnM_KB57_NC_028659: putative ribose-phosphate pyrophosphokinase; PP_00880; phage(gi966203390)	8e-45
3	1026933..1027460	PHAGE_Entero_EFLK1_NC_029026: hypothetical protein; PP_00881; phage(gi971766795)	4e-39
4	1027468..1028022	PHAGE_Clostr_phiCD211_NC_029048: putative RNA 2'-phosphotransferase; PP_00882; phage(gi981220969)	6e-52
5	1028068..1028907	PHAGE_Bacill_G_NC_023719: gp234; PP_00883; phage(gi593777690)	2e-06
6	1028911..1029642	PHAGE_Cellul_phi38:1_NC_021796: metallophosphoesterase; PP_00884; phage(gi526177574)	1e-42
7	1029667..1031136	PHAGE_Staphy_812_NC_029080: hypothetical protein; PP_00885; phage(gi985759256)	4e-148
8	complement(1031294..1031875)	PHAGE_Bacill_G_NC_023719: gp281; PP_00886; phage(gi593777737)	1e-13
9	complement(1031985..1032557)	PHAGE_Cowpox_virus_NC_003663: CPXV195 protein; PP_00887; phage(gi20178555)	5e-22
10	complement(1032647..1033507)	hypothetical protein Fjoh_0741 [Flavobacterium johnsoniae UW101]. gi|146298504|ref|YP_001193095.1|; PP_00888	3e-149
11	1033591..1033707	hypothetical; PP_00889	0
12	complement(1033713..1034066)	arsenate reductase [Flavobacterium johnsoniae UW101]. gi|146298503|ref|YP_001193094.1|; PP_00890	6e-50
13	1034144..1034599	hypothetical protein Fjoh_0739 [Flavobacterium johnsoniae UW101]. gi|146298502|ref|YP_001193093.1|; PP_00891	6e-61
14	complement(1034679..1035170)	PHAGE_Synech_S_CRM01_NC_015569: RlpA-like lipoprotein precursor; PP_00892; phage(gi333798269)	2e-18
