# Supplementary material for: The Emerging Fish Pathogen Flavobacterium spartansii Isolated from Chinook Salmon: Comparative Genome Analysis and Molecular Manipulation
Source: Front Microbiol. 2017 Nov 30;8:2339. doi: 10.3389/fmicb.2017.02339 (PMC5714932; doi:10.3389/fmicb.2017.02339)
Supplement: Supplementary file 5 [file DataSheet4.XLSX]

## Sheet: Based on indetity
Table S4. Predicted virulence factors in F. spartansii*
Query Desc	Accession number	Definition	Length (bp)	E Value	identity (%)	bit Score
WP_070908609.1 conjugal transfer protein [Flavobacterium spartansii]	44125	15863|vfid|36316|vsiid|57153|ssid|protein found in conjugate transposon [Bacteroides thetaiotaomicron VPI-5482]	99	6e-40	76	661
WP_070908077.1 imidazole glycerol phosphate synthase subunit HisH [Flavobacterium spartansii]	47051	18789|vfid|42167|vsiid|63004|ssid|CTP synthetase [Streptococcus agalactiae NEM316]	534	0.36	76	817
WP_070905878.1 uroporphyrinogen-III C-methyltransferase [Flavobacterium spartansii]	16811	8179|vfid|10271|vsiid|12705|ssid|hyaluronidase [Clostridium perfringens str. 13]	1628	6.5	75	686
WP_070906039.1 ribosomal subunit interface protein [Flavobacterium spartansii]	29903	11142|vfid|17847|vsiid|29461|ssid|RecName: Full=Thiol protease/hemagglutinin prtT; EC=3.4.22.-; Flags: Precursor;	868	2.7	73	655
WP_070908663.1 conjugal transfer protein TraG [Flavobacterium spartansii]	44199	15937|vfid|36464|vsiid|57301|ssid|putative mobilization protein [Bacteroides thetaiotaomicron VPI-5482]	681	0	72	886
WP_070905903.1 hypothetical protein [Flavobacterium spartansii]	16801	8174|vfid|10261|vsiid|12689|ssid|ATP-dependent protease [Listeria monocytogenes EGD-e]	724	0.008	71	986
WP_070908395.1 group II intron reverse transcriptase/maturase [Flavobacterium spartansii]	44187	15925|vfid|36440|vsiid|57277|ssid|putative maturase/reverse transcriptase [Bacteroides thetaiotaomicron VPI-5482]	607	0	70	660
WP_070908614.1 conjugative transposon protein TraK [Flavobacterium spartansii]	44117	15855|vfid|36300|vsiid|57137|ssid|protein found in conjugate transposon [Bacteroides thetaiotaomicron VPI-5482]	207	1e-84	69	1501
WP_070908611.1 conjugal transfer protein TraG [Flavobacterium spartansii]	44188	15926|vfid|36442|vsiid|57279|ssid|protein found in conjugate transposon [Bacteroides thetaiotaomicron VPI-5482]	799	0	68	703
WP_083342506.1 catalase/peroxidase HPI [Flavobacterium spartansii]	2844	3266|vfid|4138|vsiid|4702|ssid|catalase-peroxidase protein	748	0	67	732
WP_070908613.1 conjugative transposon protein TraJ [Flavobacterium spartansii]	44184	15922|vfid|36434|vsiid|57271|ssid|protein found in conjugate transposon [Bacteroides thetaiotaomicron VPI-5482]	337	2e-127	66	1229
WP_017497000.1 MULTISPECIES: molecular chaperone GroEL [Flavobacterium]	17090	8350|vfid|10572|vsiid|13136|ssid|chaperonin GroEL [Legionella pneumophila subsp. pneumophila str. Philadelphia 1]	550	0	65	1474
WP_017494845.1 MULTISPECIES: hydroxyproline-2-epimerase [Flavobacterium]	64248	31188|vfid|74216|vsiid|100637|ssid|RecName: Full=4-hydroxyproline epimerase; EC=5.1.1.8; AltName: Full=Hydroxyproline-2-epimerase; Short=HyPRE;	333	4e-131	65	630
WP_070907864.1 UDP-glucose 4-epimerase [Flavobacterium spartansii]	2279	2707|vfid|3153|vsiid|3710|ssid|capsular polysaccharide synthesis enzyme Cap8E [Staphylococcus aureus subsp. aureus MW2]	342	5e-126	65	859
WP_070908472.1 hydroxyacid dehydrogenase [Flavobacterium spartansii]	49209	20947|vfid|46482|vsiid|67319|ssid|alcohol dehydrogenase [Xylella fastidiosa 9a5c]	349	2e-122	65	700
WP_070907845.1 GDP-mannose 4,6-dehydratase [Flavobacterium spartansii]	2213	2674|vfid|3087|vsiid|3611|ssid|GDP-mannose 4,6-dehydratase [Yersinia enterocolitica subsp. enterocolitica 8081]	372	6e-145	64	837
WP_070907837.1 N-acetylneuraminate synthase [Flavobacterium spartansii]	16886	8217|vfid|10347|vsiid|12818|ssid|N-acetylneuraminic acid synthetase [Campylobacter jejuni subsp. jejuni NCTC 11168]	343	1e-125	64	666
WP_007136545.1 MULTISPECIES: translation initiation factor IF-1 [Flavobacterium]	48850	20588|vfid|45764|vsiid|66601|ssid|translation initiation factor IF-1 [Salmonella enterica subsp. enterica serovar Typhimurium str. LT2]	72	7e-24	64	919
WP_070905571.1 hypothetical protein [Flavobacterium spartansii]	55196	26907|vfid|63753|vsiid|84621|ssid|erythrocyte membrane protein 1, PfEMP1 [Plasmodium falciparum 3D7]	2994	2.5	64	850
WP_070908309.1 MFS transporter [Flavobacterium spartansii]	52914	24628|vfid|59176|vsiid|80043|ssid|COG0477: Permeases of the major facilitator superfamily [Yersinia intermedia ATCC 29909]	404	9e-138	63	1289
WP_070907812.1 FAD-binding protein [Flavobacterium spartansii]	47330	19068|vfid|42725|vsiid|63562|ssid|secreted protein [Streptomyces coelicolor A3 2 ]	464	0.0004	63	795
WP_070907854.1 glucose-1-phosphate thymidylyltransferase [Flavobacterium spartansii]	2822	3244|vfid|4094|vsiid|4658|ssid|glucose-1-phosphate thymidylyltransferase	297	3e-101	62	807
WP_070908404.1 hypothetical protein [Flavobacterium spartansii]	38160	12277|vfid|18982|vsiid|36487|ssid|RecName: Full=Ribosome-inactivating protein SNAI'; Contains: RecName: Full=SNAI' A chain; EC=3.2.2.22; AltName: Full=rRNA N-glycosidase; RecName: Full=Linker peptide; RecName: Full=SNAI' B chain; Flags: Precursor;	569	2.4	62	826
WP_070908744.1 alpha-mannosidase [Flavobacterium spartansii]	44214	15952|vfid|36494|vsiid|57331|ssid|putative alpha-1,2-mannosidase [Bacteroides thetaiotaomicron VPI-5482]	760	0	61	872
WP_070906588.1 type 1 glutamine amidotransferase domain-containing protein [Flavobacterium spartansii]	46497	18235|vfid|41059|vsiid|61896|ssid|ThiJ/PfpI family protein [Pseudomonas putida KT2440]	225	7e-76	61	1472
WP_070907604.1 adenosylcobinamide-GDP ribazoletransferase [Flavobacterium spartansii]	43516	15243|vfid|24441|vsiid|45261|ssid|SubName: Full=Putative uncharacterized protein; SubName: Full=Streptolysin S biosynthesis protein;	452	4.7	61	892
WP_070906730.1 UDP-galactopyranose mutase [Flavobacterium spartansii]	16966	8288|vfid|10448|vsiid|12950|ssid|UDP-galactopyranose mutase [Campylobacter jejuni subsp. jejuni NCTC 11168]	368	3e-129	60	883
WP_017494539.1 MULTISPECIES: superoxide dismutase [Flavobacterium]	64224	31164|vfid|74167|vsiid|100588|ssid|RecName: Full=Superoxide dismutase [Mn] 1; EC=1.15.1.1;	203	9e-69	60	700
WP_017498096.1 MULTISPECIES: transcriptional regulator [Flavobacterium]	39150	12409|vfid|20176|vsiid|39627|ssid|SubName: Full=DNA-binding protein Hu-beta; SubName: Full=Hu-beta;	90	6e-24	60	1175
WP_070907508.1 hypothetical protein [Flavobacterium spartansii]	46328	18066|vfid|40721|vsiid|61558|ssid|hypothetical protein mlr8538 [Mesorhizobium loti MAFF303099]	985	0.15	60	1010
WP_070908502.1 hypothetical protein [Flavobacterium spartansii]	17132	8371|vfid|10614|vsiid|13199|ssid|flagellar hook-associated protein FlgK [Legionella pneumophila subsp. pneumophila str. Philadelphia 1]	649	0.53	60	991
WP_070907095.1 hypothetical protein [Flavobacterium spartansii]	15144	7131|vfid|16161|vsiid|20579|ssid|RecName: Full=Uncharacterized serpin-like protein FPV040;	337	0.93	60	639
WP_017496558.1 MULTISPECIES: molecular chaperone DnaK [Flavobacterium]	47041	18779|vfid|42147|vsiid|62984|ssid|molecular chaperone DnaK [Streptococcus agalactiae NEM316]	609	0	59	997
WP_017497777.1 MULTISPECIES: isocitrate lyase [Flavobacterium]	1831	2482|vfid|2702|vsiid|3036|ssid|aceA [Mycobacterium tuberculosis H37Rv]	428	4e-148	59	942
WP_070906872.1 molecular chaperone DnaJ [Flavobacterium spartansii]	15610	7458|vfid|8802|vsiid|10720|ssid|putative chaperone DnAJ [Bacteroides thetaiotaomicron VPI-5482]	321	5e-101	58	1190
WP_017497430.1 MULTISPECIES: guanylate kinase [Flavobacterium]	2299	2722|vfid|3184|vsiid|3746|ssid|ABC transporter, ATP-binding and membrane protein	560	0.18	58	886
WP_070905507.1 hypothetical protein [Flavobacterium spartansii]	42464	14183|vfid|22816|vsiid|43226|ssid|vgrG protein [Vibrio cholerae O1 biovar eltor str. N16961]	1017	2.4	58	930
WP_070906416.1 glutamate dehydrogenase [Flavobacterium spartansii]	2332	2755|vfid|3250|vsiid|3812|ssid|glutamate dehydrogenase	448	7e-147	57	1021
WP_070907879.1 UDP-N-acetyl-D-galactosamine dehydrogenase [Flavobacterium spartansii]	48504	20242|vfid|45072|vsiid|65909|ssid|VI polysaccharide biosynthesis UDP-glucose/GDP-mannose dehydrogenase [Salmonella enterica subsp. enterica serovar Typhi str. Ty2]	425	7e-143	57	623
WP_070907411.1 tryptophan synthase subunit alpha [Flavobacterium spartansii]	15629	7477|vfid|8840|vsiid|10758|ssid|tryptophan synthase alpha chain [Bacteroides thetaiotaomicron VPI-5482]	256	3e-81	57	619
WP_070908612.1 hypothetical protein [Flavobacterium spartansii]	44119	15857|vfid|36304|vsiid|57141|ssid|protein found in conjugate transposon [Bacteroides thetaiotaomicron VPI-5482]	209	5e-71	57	619
WP_070906603.1 hypothetical protein [Flavobacterium spartansii]	120	207|vfid|208|vsiid|207|ssid|IS26 transposase [Escherichia coli]	234	6e-09	57	610
WP_017498756.1 MULTISPECIES: twin-arginine translocase TatA/TatE family subunit [Flavobacterium]	15626	7474|vfid|8834|vsiid|10752|ssid|putative Sec-independent protein translocase [Bacteroides thetaiotaomicron VPI-5482]	73	2e-05	57	601
WP_070908590.1 hypothetical protein [Flavobacterium spartansii]	29530	11101|vfid|17806|vsiid|29179|ssid|RecName: Full=Major fimbrial subunit protein type-5; AltName: Full=Major fimbrial subunit protein type V; AltName: Full=Fimbrillin; Short=Fimbrilin; Flags: Precursor;	367	1	57	593
WP_070907382.1 hypothetical protein [Flavobacterium spartansii]	16426	7983|vfid|9890|vsiid|12134|ssid|MurB family protein [Enterococcus faecalis V583]	817	1.5	57	588
WP_070906965.1 valine--tRNA ligase [Flavobacterium spartansii]	21981	10163|vfid|16868|vsiid|22836|ssid|SubName: Full=Oscillin;	646	1.8	57	581
WP_017496121.1 MULTISPECIES: hypothetical protein [Flavobacterium]	5477	4405|vfid|13457|vsiid|17875|ssid|RecName: Full=Delta-latroinsectotoxin-Lt1a; Short=Delta-LIT-Lt1a; AltName: Full=Delta-latroinsectotoxin; Short=Delta-LIT; Flags: Precursor;	1214	2.5	57	577
WP_070908895.1 hypothetical protein [Flavobacterium spartansii]	55578	27289|vfid|64512|vsiid|85380|ssid|trans-sialidase [Trypanosoma cruzi strain CL Brener]	794	2.9	57	568
WP_008468081.1 MULTISPECIES: DUF4295 domain-containing protein [Flavobacterium]	54788	26499|vfid|62940|vsiid|83808|ssid|merozoite surface antigen 2c [Babesia bovis]	254	6	57	529
WP_070906326.1 hypothetical protein [Flavobacterium spartansii]	38798	12362|vfid|19068|vsiid|37041|ssid|SubName: Full=Protein F11A6.1b, partially confirmed by transcript evidence;	760	6.2	57	523
WP_017497935.1 MULTISPECIES: ATP-dependent Clp protease ATP-binding subunit ClpX [Flavobacterium]	64228	31168|vfid|74175|vsiid|100596|ssid|RecName: Full=ATP-dependent Clp protease ATP-binding subunit ClpX;	419	2e-128	56	520
WP_070908305.1 tetracycline resistance protein [Flavobacterium spartansii]	53562	25276|vfid|60424|vsiid|81291|ssid|tetracycline inactivating enzyme [Pseudomonas aeruginosa]	378	1e-122	56	520
WP_070907479.1 macrolide ABC transporter ATP-binding protein [Flavobacterium spartansii]	15633	7481|vfid|8848|vsiid|10766|ssid|putative ABC transporter ATP-binding protein [Bacteroides thetaiotaomicron VPI-5482]	247	1e-73	56	516
WP_070906242.1 helicase [Flavobacterium spartansii]	16533	8040|vfid|9992|vsiid|12286|ssid|virB11 protein [Bartonella henselae str. Houston-1]	356	0.17	56	509
WP_070908805.1 metal-independent alpha-mannosidase [Flavobacterium spartansii]	44217	15955|vfid|36500|vsiid|57337|ssid|hypothetical protein BT_2632 [Bacteroides thetaiotaomicron VPI-5482]	481	4e-148	55	502
WP_070907881.1 LPS biosynthesis protein WbpP [Flavobacterium spartansii]	48505	20243|vfid|45074|vsiid|65911|ssid|VI polysaccharide biosynthesis epimerase [Salmonella enterica subsp. enterica serovar Typhi str. Ty2]	348	3e-99	55	501
WP_017494567.1 MULTISPECIES: ABC transporter ATP-binding protein [Flavobacterium]	47082	18820|vfid|42229|vsiid|63066|ssid|hypothetical protein gbs0137 [Streptococcus agalactiae NEM316]	256	5e-76	55	491
WP_017497947.1 MULTISPECIES: 30S ribosomal protein S9 [Flavobacterium]	47155	18893|vfid|42375|vsiid|63212|ssid|30S ribosomal protein S9 [Streptococcus agalactiae NEM316]	130	1e-30	55	485
WP_017497984.1 MULTISPECIES: multidrug transporter [Flavobacterium]	51634	23347|vfid|56749|vsiid|77616|ssid|multidrug efflux protein [Escherichia coli E24377A]	110	5e-28	55	483
WP_070908610.1 conjugal transfer protein TraF [Flavobacterium spartansii]	44124	15862|vfid|36314|vsiid|57151|ssid|protein found in conjugate transposon [Bacteroides thetaiotaomicron VPI-5482]	111	3e-25	55	478
WP_017495007.1 MULTISPECIES: 50S ribosomal protein L17 [Flavobacterium]	53244	24958|vfid|59824|vsiid|80691|ssid|Putative tetA efflux pump [Acinetobacter baumannii]	403	2	55	463
WP_017498656.1 MULTISPECIES: methanol dehydrogenase [Flavobacterium]	18654	9083|vfid|70757|vsiid|96669|ssid|RecName: Full=Serine protease ancrod; EC=3.4.21.74; AltName: Full=Venombin A;	234	2.5	55	463
WP_070906868.1 peptidoglycan-binding protein [Flavobacterium spartansii]	16424	7981|vfid|9888|vsiid|12132|ssid|ABC transporter, ATP-binding protein [Enterococcus faecalis V583]	447	3.7	55	461
WP_070907919.1 hypothetical protein [Flavobacterium spartansii]	64065	30997|vfid|73787|vsiid|100211|ssid|RecName: Full=Venom dipeptidyl peptidase 4; AltName: Full=Allergen C; AltName: Full=Venom dipeptidyl peptidase IV; EC=3.4.14.5; AltName: Allergen=Api m 5; Flags: Precursor;	775	4.1	55	457
WP_070908295.1 hypothetical protein [Flavobacterium spartansii]	2083	2609|vfid|2957|vsiid|3416|ssid|putative F1 chaperone protein [Yersinia pestis CO92]	258	6.4	55	454
WP_070908279.1 hypothetical protein [Flavobacterium spartansii]	47783	19521|vfid|43631|vsiid|64468|ssid|hypothetical protein SO_3888 [Shewanella oneidensis MR-1]	110	4e-28	54	451
WP_026983241.1 MULTISPECIES: carbamoyl-phosphate-synthetase [Flavobacterium]	44125	15863|vfid|36316|vsiid|57153|ssid|protein found in conjugate transposon [Bacteroides thetaiotaomicron VPI-5482]	99	2e-26	54	449
WP_070907643.1 peptidoglycan L-alanyl-D-glutamate endopeptidase [Flavobacterium spartansii]	45859	17597|vfid|39783|vsiid|60620|ssid|L-alanoyl-D-glutamate peptidase [Listeria innocua Clip11262]	289	1e-22	54	446
WP_070905731.1 hypothetical protein [Flavobacterium spartansii]	41682	13792|vfid|22031|vsiid|42050|ssid|transposase OrfAB, subunit B [Vibrio cholerae O1 biovar El Tor str. N16961]	290	0.069	54	447
WP_070906105.1 hypothetical protein [Flavobacterium spartansii]	20812	10002|vfid|16707|vsiid|21834|ssid|RecName: Full=Virulence factor-related M protein; Flags: Precursor;	369	0.57	54	445
WP_070907437.1 ABC transporter permease [Flavobacterium spartansii]	44212	15950|vfid|36490|vsiid|57327|ssid|cell surface protein [Bacteroides thetaiotaomicron VPI-5482]	434	0.77	54	436
WP_070907973.1 biopolymer transporter ExbD [Flavobacterium spartansii]	13449	6386|vfid|7465|vsiid|9383|ssid|interleukin-10 [Human herpesvirus 5]	177	1.1	54	435
WP_017498778.1 MULTISPECIES: chalcone isomerase [Flavobacterium]	16868	8208|vfid|10329|vsiid|12791|ssid|hypothetical protein Cj1137c [Campylobacter jejuni subsp. jejuni NCTC 11168]	331	1.6	54	434
WP_070907162.1 hypothetical protein [Flavobacterium spartansii]	27224	10820|vfid|17525|vsiid|27176|ssid|SubName: Full=Peptidoglycan associated lipoprotein Omp18 ;	179	1.8	54	433
WP_026110044.1 MULTISPECIES: lipoprotein [Flavobacterium]	55225	26936|vfid|63811|vsiid|84679|ssid|erythrocyte membrane protein 1 PfEMP1 [Plasmodium falciparum 3D7]	3954	3.2	54	419
WP_017498429.1 MULTISPECIES: 50S ribosomal protein L20 [Flavobacterium]	16328	7932|vfid|9791|vsiid|11988|ssid|M protein type 1 [Streptococcus pyogenes M1 GAS]	484	4.2	54	416
WP_070907877.1 dTDP-glucose 4,6-dehydratase [Flavobacterium spartansii]	2823	3245|vfid|4096|vsiid|4660|ssid|dTDP-glucose 4,6-dehydratase	353	4e-107	53	416
WP_070905908.1 hydroxyacid dehydrogenase [Flavobacterium spartansii]	49197	20935|vfid|46458|vsiid|67295|ssid|NADP-alcohol dehydrogenase [Xylella fastidiosa 9a5c]	348	2e-101	53	413
WP_017495730.1 MULTISPECIES: hypothetical protein [Flavobacterium]	55194	26905|vfid|63749|vsiid|84617|ssid|erythrocyte membrane protein 1, PfEMP1 [Plasmodium falciparum 3D7]	1711	0.51	53	410
WP_070908504.1 ATP-dependent chaperone ClpB [Flavobacterium spartansii]	43399	15128|vfid|24326|vsiid|45146|ssid|SubName: Full=ClpB protein;	859	0	52	409
WP_017494563.1 MULTISPECIES: cysteine desulfurase [Flavobacterium]	46797	18535|vfid|41659|vsiid|62496|ssid|selenocysteine lyase [Streptococcus agalactiae 2603V/R]	410	5e-127	52	405
WP_017496996.1 MULTISPECIES: sigma-54-dependent Fis family transcriptional regulator [Flavobacterium]	25323	10615|vfid|20111|vsiid|39161|ssid|SubName: Full=Immunoreactive 47 kD antigen PG120; SubName: Full=Sigma-54-dependent transcriptional regulator;	417	5e-117	52	403
WP_070906389.1 NADH-dependent alcohol dehydrogenase [Flavobacterium spartansii]	46498	18236|vfid|41061|vsiid|61898|ssid|butanol dehydrogenase, NADH-dependent, putative [Pseudomonas putida KT2440]	385	5e-116	52	395
WP_070907861.1 UDP-N-acetylglucosamine 2-epimerase (non-hydrolyzing) [Flavobacterium spartansii]	2283	2709|vfid|3157|vsiid|3716|ssid|capsular polysaccharide synthesis enzyme Cap8G [Staphylococcus aureus subsp. aureus MW2]	374	1e-109	52	392
WP_070907835.1 UDP-N-acetylglucosamine 2-epimerase (hydrolyzing) [Flavobacterium spartansii]	16888	8218|vfid|10349|vsiid|12821|ssid|putative N-acetylglucosamine-6-phosphate 2-epimerase/N-acetylglucosamine-6-phosphatase [Campylobacter jejuni subsp. jejuni NCTC 11168]	371	2e-109	52	391
WP_017497946.1 MULTISPECIES: 50S ribosomal protein L13 [Flavobacterium]	46867	18605|vfid|41799|vsiid|62636|ssid|50S ribosomal protein L13 [Streptococcus agalactiae 2603V/R]	148	5e-38	52	392
WP_070907334.1 peptidoglycan L-alanyl-D-glutamate endopeptidase [Flavobacterium spartansii]	45859	17597|vfid|39783|vsiid|60620|ssid|L-alanoyl-D-glutamate peptidase [Listeria innocua Clip11262]	289	1e-22	52	389
WP_017496902.1 MULTISPECIES: acyl carrier protein [Flavobacterium]	44829	16567|vfid|37724|vsiid|58561|ssid|putative acyl carrier protein [Escherichia coli CFT073]	85	5e-17	52	387
WP_017498626.1 MULTISPECIES: uridine kinase [Flavobacterium]	53885	25599|vfid|61045|vsiid|81912|ssid|Vga-A variant [Staphylococcus aureus]	524	0.011	52	385
WP_070906162.1 transcriptional regulator [Flavobacterium spartansii]	2872	3294|vfid|4194|vsiid|4758|ssid|putative RND family acriflavine resistance protein	1066	0.12	52	384
WP_017497463.1 MULTISPECIES: cystathionine beta-lyase [Flavobacterium]	2837	3259|vfid|4124|vsiid|4688|ssid|putative membrane-anchored cell surface protein	2634	0.51	52	364
WP_017497965.1 MULTISPECIES: hypothetical protein [Flavobacterium]	1991	2563|vfid|2865|vsiid|3278|ssid|opacity associated protein [Haemophilus influenzae Rd KW20]	431	0.69	52	363
WP_070907809.1 hypothetical protein [Flavobacterium spartansii]	47708	19446|vfid|43481|vsiid|64318|ssid|transposase [Sinorhizobium meliloti 1021]	444	0.92	52	363
WP_070906650.1 RNA pseudouridine synthase [Flavobacterium spartansii]	51885	23598|vfid|57206|vsiid|78073|ssid|macrolide transporter subunit MacA [Klebsiella pneumoniae subsp. pneumoniae MGH 78578]	371	2.1	52	363
WP_070906950.1 hypothetical protein [Flavobacterium spartansii]	34503	11776|vfid|18481|vsiid|33375|ssid|RecName: Full=Hemagglutinin/proteinase; Short=HA/protease; EC=3.4.24.-; AltName: Full=Vibriolysin; Flags: Precursor;	609	2.1	52	362
WP_017496966.1 MULTISPECIES: hypothetical protein [Flavobacterium]	26962	10789|vfid|17494|vsiid|26922|ssid|SubName: Full=Microneme-associated protein;	460	2.2	52	362
WP_070906966.1 hypothetical protein [Flavobacterium spartansii]	3081	3503|vfid|4582|vsiid|5146|ssid|Dihydrofolate reductase DHFR	161	2.3	52	360
WP_070906271.1 AraC family transcriptional regulator [Flavobacterium spartansii]	44249	15987|vfid|36564|vsiid|57401|ssid|hypothetical protein BT_2990 [Bacteroides thetaiotaomicron VPI-5482]	488	2.6	52	360
WP_017494647.1 MULTISPECIES: L-asparaginase 1 [Flavobacterium]	15628	7476|vfid|8838|vsiid|10756|ssid|L-asparaginase I [Bacteroides thetaiotaomicron VPI-5482]	346	4e-101	51	360
WP_070908659.1 hypothetical protein [Flavobacterium spartansii]	46180	17918|vfid|40425|vsiid|61262|ssid|ABC transporter, ATP-binding protein [Mesorhizobium loti MAFF303099]	286	5e-74	51	357
WP_017497934.1 MULTISPECIES: ATP-dependent Clp protease proteolytic subunit [Flavobacterium]	16803	8175|vfid|10263|vsiid|12693|ssid|ATP-dependent Clp protease proteolytic subunit [Listeria monocytogenes EGD-e]	198	1e-56	51	357
WP_017495920.1 MULTISPECIES: aspartate 1-decarboxylase [Flavobacterium]	1845	2489|vfid|2716|vsiid|3057|ssid|aspartate alpha-decarboxylase [Mycobacterium tuberculosis H37Rv]	139	9e-30	51	356
WP_017494716.1 MULTISPECIES: transcriptional regulator [Flavobacterium]	47803	19541|vfid|43671|vsiid|64508|ssid|Cro/CI family transcriptional regulator [Shewanella oneidensis MR-1]	75	8e-13	51	350
WP_017496531.1 MULTISPECIES: NUDIX hydrolase [Flavobacterium]	47485	19223|vfid|43035|vsiid|63872|ssid|mutT-like protein [Streptomyces coelicolor A3 2 ]	156	6e-05	51	347
WP_070906116.1 NADH-quinone oxidoreductase subunit N [Flavobacterium spartansii]	11246	5839|vfid|6918|vsiid|8425|ssid|SubName: Full=NifA; SubName: Full=PROBABLE NIF-SPECIFIC REGULATORY PROTEIN ACTIVATOR ATP-BINDING, DNA-BINDING NIFA;	603	1	51	348
WP_017496748.1 MULTISPECIES: 2OG-Fe(II) oxygenase [Flavobacterium]	15856	7695|vfid|9285|vsiid|11214|ssid|immunoglobulin G binding protein A precursor [Staphylococcus aureus subsp. aureus MW2]	492	2.4	51	343
WP_070908322.1 hypothetical protein [Flavobacterium spartansii]	55199	26910|vfid|63759|vsiid|84627|ssid|erythrocyte membrane protein 1 PfEMP1 [Plasmodium falciparum 3D7]	3346	2.5	51	343
WP_070906735.1 hypothetical protein [Flavobacterium spartansii]	39336	12435|vfid|19141|vsiid|37504|ssid|SubName: Full=P69C protein;	754	4.9	51	341
WP_070908603.1 DNA topoisomerase III [Flavobacterium spartansii]	44149	15887|vfid|36364|vsiid|57201|ssid|DNA topoisomerase III [Bacteroides thetaiotaomicron VPI-5482]	699	0	50	342
WP_070908665.1 conjugative transposon protein TraN [Flavobacterium spartansii]	44114	15852|vfid|36294|vsiid|57131|ssid|protein found in conjugate transposon [Bacteroides thetaiotaomicron VPI-5482]	339	2e-80	50	340
WP_017495425.1 MULTISPECIES: peptidylprolyl isomerase [Flavobacterium]	55509	27220|vfid|64375|vsiid|85243|ssid|RecName: Full=Macrophage infectivity potentiator; AltName: Full=Peptidyl-prolyl cis-trans isomerase; Short=PPIase; Short=Rotamase; Flags: Precursor	196	5e-25	50	340
WP_070907893.1 SusD/RagB family nutrient-binding outer membrane lipoprotein [Flavobacterium spartansii]	15621	7469|vfid|8824|vsiid|10742|ssid|hypothetical protein BT_0318 [Bacteroides thetaiotaomicron VPI-5482]	404	3e-17	50	339
WP_070907543.1 TetR family transcriptional regulator [Flavobacterium spartansii]	22097	10182|vfid|16887|vsiid|22943|ssid|SubName: Full=Gamma-butyrolactone binding protein;	215	6e-10	50	340
WP_070906092.1 PKD domain-containing protein [Flavobacterium spartansii]	38779	12359|vfid|20173|vsiid|39602|ssid|SubName: Full=ColH protein; SubName: Full=Collagenase; Flags: Precursor;	1021	0.0004	50	337
WP_070906239.1 hypothetical protein [Flavobacterium spartansii]	54888	26599|vfid|63140|vsiid|84008|ssid|85 kDa merozoite protein [Babesia bovis]	596	0.005	50	334
WP_070905899.1 Fe-S cluster assembly protein HesB [Flavobacterium spartansii]	49187	20925|vfid|46438|vsiid|67275|ssid|sugar-phosphate dehydrogenase [Xylella fastidiosa 9a5c]	329	0.74	50	335
WP_017496279.1 MULTISPECIES: hypothetical protein [Flavobacterium]	46031	17769|vfid|40127|vsiid|60964|ssid|prophage Lp3 protein 18 [Lactobacillus plantarum WCFS1]	500	0.82	50	328
WP_070906373.1 riboflavin biosynthesis protein RibF [Flavobacterium spartansii]	16914	8262|vfid|10396|vsiid|12872|ssid|D,D-heptose 1-phosphate adenosyltransferase/7-phosphate kinase [Campylobacter jejuni subsp. jejuni NCTC 11168]	461	0.9	50	327
WP_083342616.1 endonuclease V [Flavobacterium spartansii]	51100	22813|vfid|55709|vsiid|76576|ssid|chloramphenicol acetyltransferase III [Klebsiella pneumoniae]	213	0.91	50	325
WP_070906471.1 hypothetical protein [Flavobacterium spartansii]	56231	27942|vfid|65818|vsiid|86686|ssid|trans-sialidase [Trypanosoma cruzi strain CL Brener]	327	0.98	50	326
WP_070905727.1 hypothetical protein [Flavobacterium spartansii]	20679	9981|vfid|16686|vsiid|21712|ssid|SubName: Full=FhuD;	301	1.1	50	324
WP_070906068.1 hypothetical protein [Flavobacterium spartansii]	50735	22450|vfid|55019|vsiid|75886|ssid|RecName: Full=Beta-lactamase OXA-5; Flags: Precursor	267	1.2	50	323
WP_017496887.1 MULTISPECIES: tRNA dihydrouridine synthase DusB [Flavobacterium]	44829	16567|vfid|37724|vsiid|58561|ssid|putative acyl carrier protein [Escherichia coli CFT073]	85	1.4	50	321
WP_070906046.1 cysteine methyltransferase [Flavobacterium spartansii]	35943	11970|vfid|18675|vsiid|34617|ssid|SubName: Full=Putative epimerase; SubName: Full=Putative uncharacterized protein cap1J;	356	1.6	50	315
WP_070906143.1 hypothetical protein [Flavobacterium spartansii]	45301	17039|vfid|38667|vsiid|59504|ssid|hypothetical protein Z1155 [Escherichia coli O157:H7 EDL933]	245	1.8	50	315
WP_070907616.1 hypothetical protein [Flavobacterium spartansii]	52819	24533|vfid|58990|vsiid|79857|ssid|low-affinity penicillin-binding protein 2X [Streptococcus pneumoniae]	750	2.6	50	314
WP_070906322.1 ATPase [Flavobacterium spartansii]	41564	13733|vfid|21913|vsiid|41873|ssid|unknown [Shigella flexneri 2a]	173	3	50	312
WP_070907974.1 biopolymer transporter ExbD [Flavobacterium spartansii]	13449	6386|vfid|7465|vsiid|9383|ssid|interleukin-10 [Human herpesvirus 5]	177	3	50	308
WP_070908258.1 2'-5' RNA ligase [Flavobacterium spartansii]	1863	2498|vfid|2734|vsiid|3084|ssid|putative protein MbtH [Mycobacterium tuberculosis H37Rv]	71	5	50	308
WP_070906800.1 hypothetical protein [Flavobacterium spartansii]	44210	15948|vfid|36486|vsiid|57323|ssid|hypothetical protein BT_2625 [Bacteroides thetaiotaomicron VPI-5482]	660	5.6	50	307
WP_070905822.1 metal-binding protein [Flavobacterium spartansii]	44717	16455|vfid|37500|vsiid|58337|ssid|hypothetical protein c2416 [Escherichia coli CFT073]	297	7.1	50	304
WP_070905626.1 aromatic hydrocarbon degradation protein [Flavobacterium spartansii]	17378	8494|vfid|10860|vsiid|13568|ssid|outer membrane protein omp13 [Helicobacter pylori 26695]	305	8.2	50	302
WP_017495881.1 MULTISPECIES: hypothetical protein [Flavobacterium]	55200	26911|vfid|63761|vsiid|84629|ssid|erythrocyte membrane protein 1 PfEMP1 [Plasmodium falciparum 3D7]	2162	9.5	50	301
* The prediction is based on the amino acid sequence identity

## Sheet: Based on E valueE-10
Table S4. Predicted virulence factors in F. spartansii*
Query Desc	Accession number	Definition	E values
WP_070908609.1 conjugal transfer protein [Flavobacterium spartansii]	44125	15863|vfid|36316|vsiid|57153|ssid|protein found in conjugate transposon [Bacteroides thetaiotaomicron VPI-5482]	6e-40
WP_070908663.1 conjugal transfer protein TraG [Flavobacterium spartansii]	44199	15937|vfid|36464|vsiid|57301|ssid|putative mobilization protein [Bacteroides thetaiotaomicron VPI-5482]	0
WP_070908395.1 group II intron reverse transcriptase/maturase [Flavobacterium spartansii]	44187	15925|vfid|36440|vsiid|57277|ssid|putative maturase/reverse transcriptase [Bacteroides thetaiotaomicron VPI-5482]	0
WP_070908614.1 conjugative transposon protein TraK [Flavobacterium spartansii]	44117	15855|vfid|36300|vsiid|57137|ssid|protein found in conjugate transposon [Bacteroides thetaiotaomicron VPI-5482]	1e-84
WP_070908611.1 conjugal transfer protein TraG [Flavobacterium spartansii]	44188	15926|vfid|36442|vsiid|57279|ssid|protein found in conjugate transposon [Bacteroides thetaiotaomicron VPI-5482]	0
WP_083342506.1 catalase/peroxidase HPI [Flavobacterium spartansii]	2844	3266|vfid|4138|vsiid|4702|ssid|catalase-peroxidase protein	0
WP_070908613.1 conjugative transposon protein TraJ [Flavobacterium spartansii]	44184	15922|vfid|36434|vsiid|57271|ssid|protein found in conjugate transposon [Bacteroides thetaiotaomicron VPI-5482]	2e-127
WP_017497000.1 MULTISPECIES: molecular chaperone GroEL [Flavobacterium]	17090	8350|vfid|10572|vsiid|13136|ssid|chaperonin GroEL [Legionella pneumophila subsp. pneumophila str. Philadelphia 1]	0
WP_017494845.1 MULTISPECIES: hydroxyproline-2-epimerase [Flavobacterium]	64248	31188|vfid|74216|vsiid|100637|ssid|RecName: Full=4-hydroxyproline epimerase; EC=5.1.1.8; AltName: Full=Hydroxyproline-2-epimerase; Short=HyPRE;	4e-131
WP_070907864.1 UDP-glucose 4-epimerase [Flavobacterium spartansii]	2279	2707|vfid|3153|vsiid|3710|ssid|capsular polysaccharide synthesis enzyme Cap8E [Staphylococcus aureus subsp. aureus MW2]	5e-126
WP_070908472.1 hydroxyacid dehydrogenase [Flavobacterium spartansii]	49209	20947|vfid|46482|vsiid|67319|ssid|alcohol dehydrogenase [Xylella fastidiosa 9a5c]	2e-122
WP_070907845.1 GDP-mannose 4,6-dehydratase [Flavobacterium spartansii]	2213	2674|vfid|3087|vsiid|3611|ssid|GDP-mannose 4,6-dehydratase [Yersinia enterocolitica subsp. enterocolitica 8081]	6e-145
WP_070907837.1 N-acetylneuraminate synthase [Flavobacterium spartansii]	16886	8217|vfid|10347|vsiid|12818|ssid|N-acetylneuraminic acid synthetase [Campylobacter jejuni subsp. jejuni NCTC 11168]	1e-125
WP_007136545.1 MULTISPECIES: translation initiation factor IF-1 [Flavobacterium]	48850	20588|vfid|45764|vsiid|66601|ssid|translation initiation factor IF-1 [Salmonella enterica subsp. enterica serovar Typhimurium str. LT2]	7e-24
WP_070908309.1 MFS transporter [Flavobacterium spartansii]	52914	24628|vfid|59176|vsiid|80043|ssid|COG0477: Permeases of the major facilitator superfamily [Yersinia intermedia ATCC 29909]	9e-138
WP_070907854.1 glucose-1-phosphate thymidylyltransferase [Flavobacterium spartansii]	2822	3244|vfid|4094|vsiid|4658|ssid|glucose-1-phosphate thymidylyltransferase	3e-101
WP_070908744.1 alpha-mannosidase [Flavobacterium spartansii]	44214	15952|vfid|36494|vsiid|57331|ssid|putative alpha-1,2-mannosidase [Bacteroides thetaiotaomicron VPI-5482]	0
WP_070906588.1 type 1 glutamine amidotransferase domain-containing protein [Flavobacterium spartansii]	46497	18235|vfid|41059|vsiid|61896|ssid|ThiJ/PfpI family protein [Pseudomonas putida KT2440]	7e-76
WP_070906730.1 UDP-galactopyranose mutase [Flavobacterium spartansii]	16966	8288|vfid|10448|vsiid|12950|ssid|UDP-galactopyranose mutase [Campylobacter jejuni subsp. jejuni NCTC 11168]	3e-129
WP_017494539.1 MULTISPECIES: superoxide dismutase [Flavobacterium]	64224	31164|vfid|74167|vsiid|100588|ssid|RecName: Full=Superoxide dismutase [Mn] 1; EC=1.15.1.1;	9e-69
WP_017498096.1 MULTISPECIES: transcriptional regulator [Flavobacterium]	39150	12409|vfid|20176|vsiid|39627|ssid|SubName: Full=DNA-binding protein Hu-beta; SubName: Full=Hu-beta;	6e-24
WP_017496558.1 MULTISPECIES: molecular chaperone DnaK [Flavobacterium]	47041	18779|vfid|42147|vsiid|62984|ssid|molecular chaperone DnaK [Streptococcus agalactiae NEM316]	0
WP_017497777.1 MULTISPECIES: isocitrate lyase [Flavobacterium]	1831	2482|vfid|2702|vsiid|3036|ssid|aceA [Mycobacterium tuberculosis H37Rv]	4e-148
WP_070906872.1 molecular chaperone DnaJ [Flavobacterium spartansii]	15610	7458|vfid|8802|vsiid|10720|ssid|putative chaperone DnAJ [Bacteroides thetaiotaomicron VPI-5482]	5e-101
WP_070906416.1 glutamate dehydrogenase [Flavobacterium spartansii]	2332	2755|vfid|3250|vsiid|3812|ssid|glutamate dehydrogenase	7e-147
WP_070907879.1 UDP-N-acetyl-D-galactosamine dehydrogenase [Flavobacterium spartansii]	48504	20242|vfid|45072|vsiid|65909|ssid|VI polysaccharide biosynthesis UDP-glucose/GDP-mannose dehydrogenase [Salmonella enterica subsp. enterica serovar Typhi str. Ty2]	7e-143
WP_070907411.1 tryptophan synthase subunit alpha [Flavobacterium spartansii]	15629	7477|vfid|8840|vsiid|10758|ssid|tryptophan synthase alpha chain [Bacteroides thetaiotaomicron VPI-5482]	3e-81
WP_070908612.1 hypothetical protein [Flavobacterium spartansii]	44119	15857|vfid|36304|vsiid|57141|ssid|protein found in conjugate transposon [Bacteroides thetaiotaomicron VPI-5482]	5e-71
WP_017497935.1 MULTISPECIES: ATP-dependent Clp protease ATP-binding subunit ClpX [Flavobacterium]	64228	31168|vfid|74175|vsiid|100596|ssid|RecName: Full=ATP-dependent Clp protease ATP-binding subunit ClpX;	2e-128
WP_070908305.1 tetracycline resistance protein [Flavobacterium spartansii]	53562	25276|vfid|60424|vsiid|81291|ssid|tetracycline inactivating enzyme [Pseudomonas aeruginosa]	1e-122
WP_070907479.1 macrolide ABC transporter ATP-binding protein [Flavobacterium spartansii]	15633	7481|vfid|8848|vsiid|10766|ssid|putative ABC transporter ATP-binding protein [Bacteroides thetaiotaomicron VPI-5482]	1e-73
WP_070908805.1 metal-independent alpha-mannosidase [Flavobacterium spartansii]	44217	15955|vfid|36500|vsiid|57337|ssid|hypothetical protein BT_2632 [Bacteroides thetaiotaomicron VPI-5482]	4e-148
WP_070907881.1 LPS biosynthesis protein WbpP [Flavobacterium spartansii]	48505	20243|vfid|45074|vsiid|65911|ssid|VI polysaccharide biosynthesis epimerase [Salmonella enterica subsp. enterica serovar Typhi str. Ty2]	3e-99
WP_017494567.1 MULTISPECIES: ABC transporter ATP-binding protein [Flavobacterium]	47082	18820|vfid|42229|vsiid|63066|ssid|hypothetical protein gbs0137 [Streptococcus agalactiae NEM316]	5e-76
WP_017497947.1 MULTISPECIES: 30S ribosomal protein S9 [Flavobacterium]	47155	18893|vfid|42375|vsiid|63212|ssid|30S ribosomal protein S9 [Streptococcus agalactiae NEM316]	1e-30
WP_017497984.1 MULTISPECIES: multidrug transporter [Flavobacterium]	51634	23347|vfid|56749|vsiid|77616|ssid|multidrug efflux protein [Escherichia coli E24377A]	5e-28
WP_070908610.1 conjugal transfer protein TraF [Flavobacterium spartansii]	44124	15862|vfid|36314|vsiid|57151|ssid|protein found in conjugate transposon [Bacteroides thetaiotaomicron VPI-5482]	3e-25
WP_070908279.1 hypothetical protein [Flavobacterium spartansii]	47783	19521|vfid|43631|vsiid|64468|ssid|hypothetical protein SO_3888 [Shewanella oneidensis MR-1]	4e-28
WP_026983241.1 MULTISPECIES: carbamoyl-phosphate-synthetase [Flavobacterium]	44125	15863|vfid|36316|vsiid|57153|ssid|protein found in conjugate transposon [Bacteroides thetaiotaomicron VPI-5482]	2e-26
WP_070907643.1 peptidoglycan L-alanyl-D-glutamate endopeptidase [Flavobacterium spartansii]	45859	17597|vfid|39783|vsiid|60620|ssid|L-alanoyl-D-glutamate peptidase [Listeria innocua Clip11262]	1e-22
WP_070907877.1 dTDP-glucose 4,6-dehydratase [Flavobacterium spartansii]	2823	3245|vfid|4096|vsiid|4660|ssid|dTDP-glucose 4,6-dehydratase	4e-107
WP_070905908.1 hydroxyacid dehydrogenase [Flavobacterium spartansii]	49197	20935|vfid|46458|vsiid|67295|ssid|NADP-alcohol dehydrogenase [Xylella fastidiosa 9a5c]	2e-101
WP_070908504.1 ATP-dependent chaperone ClpB [Flavobacterium spartansii]	43399	15128|vfid|24326|vsiid|45146|ssid|SubName: Full=ClpB protein;	0
WP_017494563.1 MULTISPECIES: cysteine desulfurase [Flavobacterium]	46797	18535|vfid|41659|vsiid|62496|ssid|selenocysteine lyase [Streptococcus agalactiae 2603V/R]	5e-127
WP_017496996.1 MULTISPECIES: sigma-54-dependent Fis family transcriptional regulator [Flavobacterium]	25323	10615|vfid|20111|vsiid|39161|ssid|SubName: Full=Immunoreactive 47 kD antigen PG120; SubName: Full=Sigma-54-dependent transcriptional regulator;	5e-117
WP_070906389.1 NADH-dependent alcohol dehydrogenase [Flavobacterium spartansii]	46498	18236|vfid|41061|vsiid|61898|ssid|butanol dehydrogenase, NADH-dependent, putative [Pseudomonas putida KT2440]	5e-116
WP_070907861.1 UDP-N-acetylglucosamine 2-epimerase (non-hydrolyzing) [Flavobacterium spartansii]	2283	2709|vfid|3157|vsiid|3716|ssid|capsular polysaccharide synthesis enzyme Cap8G [Staphylococcus aureus subsp. aureus MW2]	1e-109
WP_070907835.1 UDP-N-acetylglucosamine 2-epimerase (hydrolyzing) [Flavobacterium spartansii]	16888	8218|vfid|10349|vsiid|12821|ssid|putative N-acetylglucosamine-6-phosphate 2-epimerase/N-acetylglucosamine-6-phosphatase [Campylobacter jejuni subsp. jejuni NCTC 11168]	2e-109
WP_017497946.1 MULTISPECIES: 50S ribosomal protein L13 [Flavobacterium]	46867	18605|vfid|41799|vsiid|62636|ssid|50S ribosomal protein L13 [Streptococcus agalactiae 2603V/R]	5e-38
WP_070907334.1 peptidoglycan L-alanyl-D-glutamate endopeptidase [Flavobacterium spartansii]	45859	17597|vfid|39783|vsiid|60620|ssid|L-alanoyl-D-glutamate peptidase [Listeria innocua Clip11262]	1e-22
WP_017496902.1 MULTISPECIES: acyl carrier protein [Flavobacterium]	44829	16567|vfid|37724|vsiid|58561|ssid|putative acyl carrier protein [Escherichia coli CFT073]	5e-17
WP_017494647.1 MULTISPECIES: L-asparaginase 1 [Flavobacterium]	15628	7476|vfid|8838|vsiid|10756|ssid|L-asparaginase I [Bacteroides thetaiotaomicron VPI-5482]	4e-101
WP_070908659.1 hypothetical protein [Flavobacterium spartansii]	46180	17918|vfid|40425|vsiid|61262|ssid|ABC transporter, ATP-binding protein [Mesorhizobium loti MAFF303099]	5e-74
WP_017497934.1 MULTISPECIES: ATP-dependent Clp protease proteolytic subunit [Flavobacterium]	16803	8175|vfid|10263|vsiid|12693|ssid|ATP-dependent Clp protease proteolytic subunit [Listeria monocytogenes EGD-e]	1e-56
WP_017495920.1 MULTISPECIES: aspartate 1-decarboxylase [Flavobacterium]	1845	2489|vfid|2716|vsiid|3057|ssid|aspartate alpha-decarboxylase [Mycobacterium tuberculosis H37Rv]	9e-30
WP_017494716.1 MULTISPECIES: transcriptional regulator [Flavobacterium]	47803	19541|vfid|43671|vsiid|64508|ssid|Cro/CI family transcriptional regulator [Shewanella oneidensis MR-1]	8e-13
WP_070908603.1 DNA topoisomerase III [Flavobacterium spartansii]	44149	15887|vfid|36364|vsiid|57201|ssid|DNA topoisomerase III [Bacteroides thetaiotaomicron VPI-5482]	0
WP_070908665.1 conjugative transposon protein TraN [Flavobacterium spartansii]	44114	15852|vfid|36294|vsiid|57131|ssid|protein found in conjugate transposon [Bacteroides thetaiotaomicron VPI-5482]	2e-80
WP_017495425.1 MULTISPECIES: peptidylprolyl isomerase [Flavobacterium]	55509	27220|vfid|64375|vsiid|85243|ssid|RecName: Full=Macrophage infectivity potentiator; AltName: Full=Peptidyl-prolyl cis-trans isomerase; Short=PPIase; Short=Rotamase; Flags: Precursor	5e-25
WP_070907893.1 SusD/RagB family nutrient-binding outer membrane lipoprotein [Flavobacterium spartansii]	15621	7469|vfid|8824|vsiid|10742|ssid|hypothetical protein BT_0318 [Bacteroides thetaiotaomicron VPI-5482]	3e-17
WP_070907543.1 TetR family transcriptional regulator [Flavobacterium spartansii]	22097	10182|vfid|16887|vsiid|22943|ssid|SubName: Full=Gamma-butyrolactone binding protein;	6e-10
WP_070906841.1 CTP synthase [Flavobacterium spartansii]	46761	18499|vfid|41587|vsiid|62424|ssid|CTP synthetase [Streptococcus agalactiae 2603V/R]	2e-166
WP_070907529.1 methylmalonyl-CoA mutase [Flavobacterium spartansii]	47351	19089|vfid|42767|vsiid|63604|ssid|methylmalonyll-CoA mutase [Streptomyces coelicolor A3 2 ]	4e-142
WP_070906489.1 asparagine--tRNA ligase [Flavobacterium spartansii]	48426	20164|vfid|44916|vsiid|65753|ssid|asparaginyl-tRNA synthetase [Salmonella enterica subsp. enterica serovar Typhi str. Ty2]	3e-135
WP_070908582.1 acetate kinase [Flavobacterium spartansii]	29150	11050|vfid|17755|vsiid|28847|ssid|RecName: Full=Acetate kinase; EC=2.7.2.1; AltName: Full=Acetokinase;	2e-109
WP_070907856.1 dTDP-4-dehydrorhamnose 3,5-epimerase [Flavobacterium spartansii]	2458	2881|vfid|3502|vsiid|4064|ssid|dTDP-6-deoxy-D-glucose-3,5-epimerase	5e-47
WP_017496511.1 MULTISPECIES: ATP-dependent Clp protease ClpC [Flavobacterium]	16799	8173|vfid|10259|vsiid|12687|ssid|endopeptidase Clp ATP-binding chain C [Listeria monocytogenes EGD-e]	0
WP_017498818.1 MULTISPECIES: carbamoyl phosphate synthase large subunit [Flavobacterium]	43396	15125|vfid|24323|vsiid|45143|ssid|SubName: Full=Carbamoyl-phosphate synthase large chain; EC=6.3.5.5;	0
WP_026110014.1 MULTISPECIES: DNA-directed RNA polymerase subunit beta' [Flavobacterium]	47102	18840|vfid|42269|vsiid|63106|ssid|DNA-directed RNA polymerase subunit beta` [Streptococcus agalactiae NEM316]	0
WP_035627448.1 MULTISPECIES: conjugal transfer protein TraG [Flavobacterium]	44131	15869|vfid|36328|vsiid|57165|ssid|putative mobilization protein [Bacteroides thetaiotaomicron VPI-5482]	0
WP_070906568.1 bifunctional UDP-N-acetylmuramoyl-tripeptide:D-alanyl-D-alanine ligase/alanine racemase [Flavobacterium spartansii]	15625	7473|vfid|8832|vsiid|10750|ssid|alanine racemase [Bacteroides thetaiotaomicron VPI-5482]	0
WP_017495918.1 MULTISPECIES: DNA repair protein RadA [Flavobacterium]	47054	18792|vfid|42173|vsiid|63010|ssid|DNA repair protein RadA [Streptococcus agalactiae NEM316]	1e-122
WP_070907014.1 sulfatase-modifying factor 1 [Flavobacterium spartansii]	46358	18096|vfid|40781|vsiid|61618|ssid|hypothetical protein mll5466 [Mesorhizobium loti MAFF303099]	1e-77
WP_070907817.1 D-arabinose 5-phosphate isomerase [Flavobacterium spartansii]	16978	8294|vfid|10460|vsiid|12967|ssid|arabinose-5-phosphate isomerase [Campylobacter jejuni subsp. jejuni NCTC 11168]	1e-77
WP_017497898.1 MULTISPECIES: ABC transporter [Flavobacterium]	15633	7481|vfid|8848|vsiid|10766|ssid|putative ABC transporter ATP-binding protein [Bacteroides thetaiotaomicron VPI-5482]	8e-61
WP_070905629.1 isoprenyl transferase [Flavobacterium spartansii]	16433	7990|vfid|9897|vsiid|12141|ssid|undecaprenyl diphosphate synthase [Enterococcus faecalis V583]	8e-61
WP_017497964.1 MULTISPECIES: leucyl/phenylalanyl-tRNA--protein transferase [Flavobacterium]	48848	20586|vfid|45760|vsiid|66597|ssid|leucyl/phenylalanyl-tRNA--protein transferase [Salmonella enterica subsp. enterica serovar Typhimurium str. LT2]	3e-52
WP_017496542.1 MULTISPECIES: pantetheine-phosphate adenylyltransferase [Flavobacterium]	39790	12489|vfid|74498|vsiid|101095|ssid|RecName: Full=Phosphopantetheine adenylyltransferase; EC=2.7.7.3; AltName: Full=Dephospho-CoA pyrophosphorylase; AltName: Full=Pantetheine-phosphate adenylyltransferase; Short=PPAT;	2e-34
WP_017497055.1 MULTISPECIES: transcriptional regulator [Flavobacterium]	46490	18228|vfid|41045|vsiid|61882|ssid|ArsR family transcriptional regulator [Pseudomonas putida KT2440]	3e-21
WP_017498620.1 MULTISPECIES: chromosomal replication initiation protein DnaA [Flavobacterium]	15615	7463|vfid|8812|vsiid|10730|ssid|chromosomal replication initiation protein [Bacteroides thetaiotaomicron VPI-5482]	6e-131
WP_070905764.1 general secretion pathway protein GspE [Flavobacterium spartansii]	1753	2443|vfid|2624|vsiid|2919|ssid|type IV pilus assembly protein [Neisseria meningitidis MC58]	2e-100
WP_017498379.1 MULTISPECIES: rod shape-determining protein [Flavobacterium]	24323	10483|vfid|17188|vsiid|24822|ssid|SubName: Full=Rod shape-determining protein;	1e-86
WP_017497766.1 MULTISPECIES: UDP-glucose 4-epimerase [Flavobacterium]	2297	2720|vfid|3180|vsiid|3742|ssid|UDP-glucose 4-epimerase	9e-86
WP_070907013.1 dihydroorotate dehydrogenase (quinone) [Flavobacterium spartansii]	48747	20485|vfid|45558|vsiid|66395|ssid|dihydroorotate dehydrogenase 2 [Salmonella enterica subsp. enterica serovar Typhimurium str. LT2]	9e-80
WP_070908606.1 conjugal transfer protein TraA [Flavobacterium spartansii]	44128	15866|vfid|36322|vsiid|57159|ssid|protein found in conjugate transposon [Bacteroides thetaiotaomicron VPI-5482]	8e-67
WP_017497509.1 MULTISPECIES: succinate--CoA ligase subunit alpha [Flavobacterium]	55275	26986|vfid|63911|vsiid|84779|ssid|adhesin protein AP33-1 [Trichomonas vaginalis]	3e-59
WP_070908212.1 DNA repair protein [Flavobacterium spartansii]	44244	15982|vfid|36554|vsiid|57391|ssid|DNA repair protein [Bacteroides thetaiotaomicron VPI-5482]	2e-33
WP_070906688.1 DNA repair protein [Flavobacterium spartansii]	44244	15982|vfid|36554|vsiid|57391|ssid|DNA repair protein [Bacteroides thetaiotaomicron VPI-5482]	2e-30
WP_070907970.1 magnesium transporter MgtC [Flavobacterium spartansii]	1865	2499|vfid|2736|vsiid|3087|ssid|Mg2+ transport P-type ATPase C [Mycobacterium tuberculosis H37Rv]	1e-29
WP_070906422.1 cell envelope biogenesis protein OmpA [Flavobacterium spartansii]	31130	11304|vfid|18009|vsiid|30502|ssid|RecName: Full=Inner membrane lipoprotein yiaD; Flags: Precursor;	1e-20
WP_070907191.1 segregation protein B [Flavobacterium spartansii]	47084	18822|vfid|42233|vsiid|63070|ssid|hypothetical protein gbs0139 [Streptococcus agalactiae NEM316]	2e-108
WP_070908310.1 glucose dehydrogenase [Flavobacterium spartansii]	49203	20941|vfid|46470|vsiid|67307|ssid|glucose dehydrogenase B [Xylella fastidiosa 9a5c]	7e-95
WP_070907238.1 histidine kinase [Flavobacterium spartansii]	17180	8395|vfid|10662|vsiid|13271|ssid|sensory box histidine kinase/response regulator [Legionella pneumophila subsp. pneumophila str. Philadelphia 1]	2e-54
WP_017496394.1 MULTISPECIES: PhoH family protein [Flavobacterium]	48681	20419|vfid|45426|vsiid|66263|ssid|PhoB-dependent, ATP-binding pho regulon component [Salmonella typhimurium LT2]	6e-50
WP_017498446.1 MULTISPECIES: tRNA guanosine(34) transglycosylase Tgt [Flavobacterium]	44017	15755|vfid|36100|vsiid|56937|ssid|queuine tRNA-ribosyltransferase [Brucella melitensis bv. 1 str. 16M]	1e-42
WP_070905759.1 kinase inhibitor [Flavobacterium spartansii]	44904	16642|vfid|37874|vsiid|58711|ssid|DLP12 prophage; secreted protein, UPF0098 family [Escherichia coli str. K-12 substr. MG1655]	2e-38
WP_070906914.1 hypothetical protein [Flavobacterium spartansii]	44245	15983|vfid|36556|vsiid|57393|ssid|integrase [Bacteroides thetaiotaomicron VPI-5482]	5e-34
WP_083342529.1 hypothetical protein [Flavobacterium spartansii]	44244	15982|vfid|36554|vsiid|57391|ssid|DNA repair protein [Bacteroides thetaiotaomicron VPI-5482]	5e-21
WP_008464817.1 MULTISPECIES: 50S ribosomal protein L31 [Flavobacterium]	45559	17297|vfid|39183|vsiid|60020|ssid|50S ribosomal protein L31 type B [Escherichia coli O157:H7 str. Sakai]	4e-15
WP_070908607.1 conjugal transfer protein TraB [Flavobacterium spartansii]	44127	15865|vfid|36320|vsiid|57157|ssid|protein found in conjugate transposon [Bacteroides thetaiotaomicron VPI-5482]	6e-15
WP_070906911.1 ATP-dependent helicase [Flavobacterium spartansii]	49170	20908|vfid|46404|vsiid|67241|ssid|YeeB-like protein [Xanthomonas campestris pv. campestris str. ATCC 33913]	3e-162
WP_070906355.1 glutamine--fructose-6-phosphate aminotransferase [Flavobacterium spartansii]	43861	15599|vfid|35788|vsiid|56625|ssid|glucosamine--fructose-6-phosphate aminotransferase [Bradyrhizobium japonicum USDA 110]	2e-139
WP_070906507.1 tyrosine--tRNA ligase [Flavobacterium spartansii]	47099	18837|vfid|42263|vsiid|63100|ssid|tyrosyl-tRNA synthetase [Streptococcus agalactiae NEM316]	8e-99
WP_070907512.1 response regulator [Flavobacterium spartansii]	22402	10237|vfid|16942|vsiid|23218|ssid|SubName: Full=Response regulatory protein AtoC ;	3e-94
WP_070907007.1 tetracycline resistance protein [Flavobacterium spartansii]	53564	25278|vfid|60428|vsiid|81295|ssid|RecName: Full=Tetracycline resistance protein from transposon Tn4351/Tn4400	5e-94
WP_070906624.1 alkene reductase [Flavobacterium spartansii]	46492	18230|vfid|41049|vsiid|61886|ssid|Oye family NADH-dependent flavin oxidoreductase [Pseudomonas putida KT2440]	4e-93
WP_070906083.1 hydroxyacid dehydrogenase [Flavobacterium spartansii]	41011	13457|vfid|21355|vsiid|41038|ssid|putative cytoplasmic protein [Salmonella typhimurium LT2]	3e-82
WP_070908621.1 hypothetical protein [Flavobacterium spartansii]	44234	15972|vfid|36534|vsiid|57371|ssid|ThiF family protein, ubiquitin-activating enzyme [Bacteroides thetaiotaomicron VPI-5482]	6e-63
WP_017496917.1 MULTISPECIES: 3-oxoacyl-ACP reductase [Flavobacterium]	44842	16580|vfid|37750|vsiid|58587|ssid|3-ketoacyl- acyl-carrier-protein reductase [Escherichia coli CFT073]	3e-53
WP_017494695.1 MULTISPECIES: ABC transporter [Flavobacterium]	15633	7481|vfid|8848|vsiid|10766|ssid|putative ABC transporter ATP-binding protein [Bacteroides thetaiotaomicron VPI-5482]	4e-53
WP_070906499.1 undecaprenyl-diphosphatase [Flavobacterium spartansii]	50008	21721|vfid|53631|vsiid|74498|ssid|RecName: Full=Undecaprenyl-diphosphatase; AltName: Full=Undecaprenyl pyrophosphate phosphatase; AltName: Full=Bacitracin resistance protein	2e-52
WP_070906761.1 lipoprotein ABC transporter ATP-binding protein [Flavobacterium spartansii]	51979	23692|vfid|57382|vsiid|78249|ssid|macrolide transporter ATP-binding /permease protein [Enterobacter sp. 638]	7e-50
WP_083342525.1 Rossman fold protein, TIGR00730 family [Flavobacterium spartansii]	47022	18760|vfid|42109|vsiid|62946|ssid|hypothetical protein SAG1984 [Streptococcus agalactiae 2603V/R]	7e-44
WP_070908664.1 hypothetical protein [Flavobacterium spartansii]	44197	15935|vfid|36460|vsiid|57297|ssid|hypothetical protein BT_2612 [Bacteroides thetaiotaomicron VPI-5482]	2e-32
WP_017495670.1 MULTISPECIES: methionine ABC transporter permease [Flavobacterium]	45703	17441|vfid|39471|vsiid|60308|ssid|ABC transporter, permease protein [Enterococcus faecalis V583]	1e-31
WP_070907710.1 hypothetical protein [Flavobacterium spartansii]	45382	17120|vfid|38829|vsiid|59666|ssid|hypothetical protein ECs5248 [Escherichia coli O157:H7 str. Sakai]	1e-30
WP_007137066.1 MULTISPECIES: cold-shock protein [Flavobacterium]	44465	16203|vfid|36996|vsiid|57833|ssid|cold shock-like protein cspB [Escherichia coli CFT073]	4e-10
WP_070905493.1 DNA-directed RNA polymerase subunit beta [Flavobacterium spartansii]	47101	18839|vfid|42267|vsiid|63104|ssid|DNA-directed RNA polymerase subunit beta [Streptococcus agalactiae NEM316]	1e-164							3e-09	36
WP_070905511.1 lysine--tRNA ligase [Flavobacterium spartansii]	42150	14026|vfid|22499|vsiid|42752|ssid|putative lysil-tRNA synthetase LysU [Escherichia coli]	1e-117
WP_017495457.1 MULTISPECIES: succinate--CoA ligase subunit beta [Flavobacterium]	55272	26983|vfid|63905|vsiid|84773|ssid|adhesin protein AP51-1 [Trichomonas vaginalis]	4e-89
WP_017495899.1 MULTISPECIES: serine--tRNA ligase [Flavobacterium]	48840	20578|vfid|45744|vsiid|66581|ssid|seryl-tRNA synthetase [Salmonella enterica subsp. enterica serovar Typhimurium str. LT2]	2e-88
WP_070908311.1 D-methionine ABC transporter, ATP-binding protein [Flavobacterium spartansii]	45702	17440|vfid|39469|vsiid|60306|ssid|ABC transporter, ATP-binding protein [Enterococcus faecalis V583]	2e-86
WP_017494826.1 MULTISPECIES: thioredoxin-disulfide reductase [Flavobacterium]	47353	19091|vfid|42771|vsiid|63608|ssid|thioredoxin reductase [Streptomyces coelicolor A3 2 ]	6e-79
WP_017497120.1 MULTISPECIES: 3-hydroxybutyryl-CoA dehydrogenase [Flavobacterium]	44506	16244|vfid|37078|vsiid|57915|ssid|putative 3-hydroxyacyl-CoA dehydrogenase [Escherichia coli CFT073]	3e-65
WP_035628617.1 MULTISPECIES: conjugative transposon protein TraK [Flavobacterium]	44117	15855|vfid|36300|vsiid|57137|ssid|protein found in conjugate transposon [Bacteroides thetaiotaomicron VPI-5482]	8e-51
WP_070907436.1 ABC transporter ATP-binding protein [Flavobacterium spartansii]	15764	7609|vfid|9104|vsiid|11022|ssid|Bacitracin transport ATP-binding protein bcrA [Bacillus cereus ATCC 14579]	1e-48
WP_017497070.1 MULTISPECIES: DNA-binding response regulator [Flavobacterium]	48710	20448|vfid|45484|vsiid|66321|ssid|copper resistance protein [Salmonella typhimurium LT2]	6e-48
WP_070906041.1 NAD(P)H:quinone oxidoreductase, type IV [Flavobacterium spartansii]	48687	20425|vfid|45438|vsiid|66275|ssid|TrpR binding protein WrbA [Salmonella enterica subsp. enterica serovar Typhimurium str. LT2]	7e-41
WP_017495013.1 MULTISPECIES: 50S ribosomal protein L6 [Flavobacterium]	39248	12424|vfid|19130|vsiid|37426|ssid|RecName: Full=50S ribosomal protein L6;	1e-35
WP_070906667.1 phosphatidate cytidylyltransferase [Flavobacterium spartansii]	16431	7988|vfid|9895|vsiid|12139|ssid|phosphatidate cytidylyltransferase [Enterococcus faecalis V583]	4e-25
WP_012023423.1 MULTISPECIES: thiol reductase thioredoxin [Flavobacterium]	43416	15145|vfid|24343|vsiid|45163|ssid|SubName: Full=Thioredoxin;	8e-25
WP_070908619.1 conjugal transfer protein TraQ [Flavobacterium spartansii]	44178	15916|vfid|36422|vsiid|57259|ssid|protein found in conjugate transposon [Bacteroides thetaiotaomicron VPI-5482]	1e-23
WP_007804772.1 MULTISPECIES: 30S ribosomal protein S15 [Flavobacterium]	47142	18880|vfid|42349|vsiid|63186|ssid|30S ribosomal protein S15 [Streptococcus agalactiae NEM316]	7e-17
WP_017495681.1 MULTISPECIES: hypothetical protein [Flavobacterium]	47783	19521|vfid|43631|vsiid|64468|ssid|hypothetical protein SO_3888 [Shewanella oneidensis MR-1]	1e-14
WP_070906297.1 hydrophobe/amphiphile efflux-1 family RND transporter [Flavobacterium spartansii]	43481	15209|vfid|24407|vsiid|45227|ssid|SubName: Full=Hydrophobe/amphiphile efflux-1 family protein;	0
WP_070908292.1 hydrophobe/amphiphile efflux-1 family RND transporter [Flavobacterium spartansii]	43481	15209|vfid|24407|vsiid|45227|ssid|SubName: Full=Hydrophobe/amphiphile efflux-1 family protein;	0
WP_070905925.1 polyribonucleotide nucleotidyltransferase [Flavobacterium spartansii]	46856	18594|vfid|41777|vsiid|62614|ssid|polynucleotide phosphorylase/polyadenylase [Streptococcus agalactiae 2603V/R]	1e-150
WP_017495513.1 MULTISPECIES: DNA translocase FtsK [Flavobacterium]	45730	17468|vfid|39525|vsiid|60362|ssid|cell division protein FtsK [Enterococcus faecalis V583]	6e-108
WP_070907898.1 AAA family ATPase [Flavobacterium spartansii]	48841	20579|vfid|45746|vsiid|66583|ssid|recombination factor protein RarA [Salmonella enterica subsp. enterica serovar Typhimurium str. LT2]	6e-96
WP_070907224.1 MBL fold metallo-hydrolase [Flavobacterium spartansii]	49202	20940|vfid|46468|vsiid|67305|ssid|outer membrane protein [Xylella fastidiosa 9a5c]	1e-90
WP_017494542.1 MULTISPECIES: ribose-phosphate pyrophosphokinase [Flavobacterium]	45711	17449|vfid|39487|vsiid|60324|ssid|ribose-phosphate pyrophosphokinase [Enterococcus faecalis V583]	5e-67
WP_070908320.1 phosphonate ABC transporter ATP-binding protein [Flavobacterium spartansii]	15633	7481|vfid|8848|vsiid|10766|ssid|putative ABC transporter ATP-binding protein [Bacteroides thetaiotaomicron VPI-5482]	1e-52
WP_070906887.1 hypothetical protein [Flavobacterium spartansii]	16667	8107|vfid|10126|vsiid|12487|ssid|putative curli operon transcriptional regulator [Salmonella typhimurium LT2]	2e-52
WP_017495882.1 MULTISPECIES: ferritin [Flavobacterium]	2499	2922|vfid|3584|vsiid|4146|ssid|iron storage in a non-reactive state	3e-33
WP_017494687.1 MULTISPECIES: large conductance mechanosensitive channel protein MscL [Flavobacterium]	23631	10397|vfid|17102|vsiid|24244|ssid|RecName: Full=Large-conductance mechanosensitive channel;	2e-26
WP_017495879.1 MULTISPECIES: single-stranded DNA-binding protein [Flavobacterium]	48610	20348|vfid|45284|vsiid|66121|ssid|single-stranded DNA-binding protein [Salmonella enterica subsp. enterica serovar Typhi str. Ty2]	2e-21
WP_070905505.1 hypothetical protein [Flavobacterium spartansii]	21214	10054|vfid|20090|vsiid|39024|ssid|SubName: Full=Outer membrane protein OmpA; SubName: Full=Putative outer membrane porin;	1e-18
WP_070907840.1 hypothetical protein [Flavobacterium spartansii]	16312	7924|vfid|9775|vsiid|11964|ssid|glycosyl transferase CpsO V [Streptococcus agalactiae 2603V/R]	5e-18
WP_017497559.1 MULTISPECIES: QacE family quaternary ammonium compound efflux SMR transporter [Flavobacterium]	53896	25610|vfid|61066|vsiid|81933|ssid|YkkC [Bacillus amyloliquefaciens FZB42]	4e-16
WP_007805026.1 MULTISPECIES: integration host factor subunit beta [Flavobacterium]	32224	11465|vfid|18170|vsiid|31451|ssid|SubName: Full=Probable DNA binding protein;	3e-15
WP_017496243.1 MULTISPECIES: QacE family quaternary ammonium compound efflux SMR transporter [Flavobacterium]	53896	25610|vfid|61066|vsiid|81933|ssid|YkkC [Bacillus amyloliquefaciens FZB42]	6e-15
WP_070908622.1 PRTRC system protein C [Flavobacterium spartansii]	44231	15969|vfid|36528|vsiid|57365|ssid|hypothetical protein BT_2646 [Bacteroides thetaiotaomicron VPI-5482]	1e-11
WP_070908240.1 hydrophobe/amphiphile efflux-1 family RND transporter [Flavobacterium spartansii]	43481	15209|vfid|24407|vsiid|45227|ssid|SubName: Full=Hydrophobe/amphiphile efflux-1 family protein;	0
WP_017495008.1 MULTISPECIES: preprotein translocase subunit SecY [Flavobacterium]	2987	3409|vfid|4424|vsiid|4988|ssid|	3e-86
WP_070908670.1 transcriptional regulator [Flavobacterium spartansii]	16170	7853|vfid|9633|vsiid|11751|ssid|lipopolysaccharide biosynthesis protein [Bordetella pertussis Tohama I]	5e-81
WP_070907888.1 carbamoyl phosphate synthase small subunit [Flavobacterium spartansii]	43395	15124|vfid|24322|vsiid|45142|ssid|SubName: Full=Carbamoyl-phosphate synthase small chain; EC=6.3.5.5;	9e-81
WP_070906758.1 phosphoserine transaminase [Flavobacterium spartansii]	48827	20565|vfid|45718|vsiid|66555|ssid|phosphoserine aminotransferase [Salmonella enterica subsp. enterica serovar Typhimurium str. LT2]	1e-75
WP_083342562.1 GDP-fucose synthetase [Flavobacterium spartansii]	43863	15601|vfid|35792|vsiid|56629|ssid|GDP-fucose synthetase [Bradyrhizobium japonicum USDA 110]	1e-74
WP_081912558.1 MULTISPECIES: conjugative transposon protein TraJ [Flavobacterium]	44184	15922|vfid|36434|vsiid|57271|ssid|protein found in conjugate transposon [Bacteroides thetaiotaomicron VPI-5482]	3e-72
WP_017495755.1 MULTISPECIES: protease [Flavobacterium]	47075	18813|vfid|42215|vsiid|63052|ssid|hypothetical protein gbs0130 [Streptococcus agalactiae NEM316]	1e-64
WP_070907534.1 serine protease [Flavobacterium spartansii]	2830	3252|vfid|4110|vsiid|4674|ssid|subfamily S1C unassigned peptidase, has signal peptide	9e-60
WP_070906670.1 superoxide dismutase [Flavobacterium spartansii]	17310	8460|vfid|10792|vsiid|13466|ssid|superoxide dismutase [Legionella pneumophila subsp. pneumophila str. Philadelphia 1]	1e-41
WP_070906629.1 IS6 family transposase [Flavobacterium spartansii]	592	961|vfid|68779|vsiid|91540|ssid|transposase [Pseudomonas aeruginosa]	2e-37
WP_017496217.1 MULTISPECIES: dolichyl-phosphate beta-D-mannosyltransferase [Flavobacterium]	44383	16121|vfid|36832|vsiid|57669|ssid|glycosyltransferase [Corynebacterium glutamicum ATCC 13032]	1e-36
WP_070907469.1 undecaprenyl-phosphate glucose phosphotransferase [Flavobacterium spartansii]	15848	7691|vfid|9277|vsiid|11202|ssid|capsular polysaccharide synthesis enzyme Cap8M [Staphylococcus aureus subsp. aureus MW2]	9e-35
WP_070907820.1 sugar transferase [Flavobacterium spartansii]	2296	2719|vfid|3178|vsiid|3740|ssid|glycosyltransferase	3e-34
WP_017495511.1 MULTISPECIES: 2-Cys peroxiredoxin [Flavobacterium]	40649	13276|vfid|20481|vsiid|39977|ssid|thiol peroxidase [Vibrio cholerae O1 biovar El Tor str. N16961]	5e-34
WP_070906473.1 sigma-54-dependent Fis family transcriptional regulator [Flavobacterium spartansii]	44203	15941|vfid|36472|vsiid|57309|ssid|two-component system response regulator [Bacteroides thetaiotaomicron VPI-5482]	2e-100
WP_070908605.1 relaxase [Flavobacterium spartansii]	44130	15868|vfid|36326|vsiid|57163|ssid|putative mobilization protein [Bacteroides thetaiotaomicron VPI-5482]	1e-82
WP_070906834.1 tRNA 2-thiouridine(34) synthase MnmA [Flavobacterium spartansii]	45714	17452|vfid|39493|vsiid|60330|ssid|tRNA-specific 2-thiouridylase MnmA [Enterococcus faecalis V583]	4e-76
WP_070906147.1 oxidoreductase [Flavobacterium spartansii]	46495	18233|vfid|41055|vsiid|61892|ssid|xenobiotic reductase, putative [Pseudomonas putida KT2440]	5e-72
WP_007804760.1 MULTISPECIES: RNA polymerase sigma factor RpoD [Flavobacterium]	1881	2507|vfid|2752|vsiid|3111|ssid|RNA polymerase sigma factor [Mycobacterium tuberculosis H37Rv]	3e-60
WP_070908341.1 hypothetical protein [Flavobacterium spartansii]	17180	8395|vfid|10662|vsiid|13271|ssid|sensory box histidine kinase/response regulator [Legionella pneumophila subsp. pneumophila str. Philadelphia 1]	2e-56
WP_083342563.1 ABC transporter ATP-binding protein [Flavobacterium spartansii]	2818	3240|vfid|4086|vsiid|4650|ssid|ABC transporter, ATP-binding component	6e-52
WP_070906414.1 NAD(P)-dependent oxidoreductase [Flavobacterium spartansii]	47348	19086|vfid|42761|vsiid|63598|ssid|oxidoreductase [Streptomyces coelicolor A3 2 ]	7e-48
WP_070905866.1 gliding motility-associated ABC transporter ATP-binding subunit GldA [Flavobacterium spartansii]	50038	21751|vfid|53684|vsiid|74551|ssid|ABC transporter-related protein [Bacillus cereus subsp. cytotoxis NVH 391-98]	3e-43
WP_017494806.1 MULTISPECIES: ribulose-phosphate 3-epimerase [Flavobacterium]	2295	2718|vfid|3176|vsiid|3738|ssid|phosphoribosyl transferase PRTase II	4e-43
WP_017495509.1 MULTISPECIES: alkyl hydroperoxide reductase [Flavobacterium]	2514	2937|vfid|3614|vsiid|4176|ssid|peroxiredoxin, alkyl hydroperoxide reductase	7e-41
WP_070907859.1 lipid carrier--UDP-N-acetylgalactosaminyltransferase [Flavobacterium spartansii]	15848	7691|vfid|9277|vsiid|11202|ssid|capsular polysaccharide synthesis enzyme Cap8M [Staphylococcus aureus subsp. aureus MW2]	2e-38
WP_026110180.1 MULTISPECIES: hypothetical protein [Flavobacterium]	51533	23246|vfid|56552|vsiid|77419|ssid|trimethoprim-resistance dihydrofolate reductase [Escherichia coli]	1e-35
WP_017494674.1 MULTISPECIES: 3-isopropylmalate dehydratase small subunit [Flavobacterium]	41734	13818|vfid|22083|vsiid|42128|ssid|isopropylmalate isomerase small subunit [Mycobacterium tuberculosis H37Rv]	4e-35
WP_070906353.1 pantoate--beta-alanine ligase [Flavobacterium spartansii]	1843	2488|vfid|2714|vsiid|3054|ssid|pantoate--beta-alanine ligase [Mycobacterium tuberculosis H37Rv]	6e-35
WP_070907275.1 DNA starvation/stationary phase protection protein [Flavobacterium spartansii]	20089	9903|vfid|67684|vsiid|88804|ssid|RecName: Full=Uncharacterized protein HI_1349;	2e-32
WP_070906130.1 peptidase S8 [Flavobacterium spartansii]	35352	11893|vfid|23408|vsiid|44173|ssid|RecName: Full=Cell wall-associated protease; EC=3.4.21.-; Contains: RecName: Full=Cell wall-associated polypeptide CWBP23; Short=CWBP23; RecName: Full=Cell wall-associated polypeptide CWBP52; Short=CWBP52; Flags: Precursor;	6e-29
WP_070908888.1 methylglyoxal synthase [Flavobacterium spartansii]	48729	20467|vfid|45522|vsiid|66359|ssid|methylglyoxal synthase [Salmonella enterica subsp. enterica serovar Typhimurium str. LT2]	2e-21
WP_070908602.1 DNA-binding protein [Flavobacterium spartansii]	44157	15895|vfid|36380|vsiid|57217|ssid|hypothetical protein BT_2332 [Bacteroides thetaiotaomicron VPI-5482]	2e-16
WP_017496386.1 MULTISPECIES: hypothetical protein [Flavobacterium]	5464	4401|vfid|66269|vsiid|87137|ssid|RecName: Full=Alpha-latrocrustotoxin-Lt1a; Short=Alpha-LCT-Lt1a; AltName: Full=Alpha-latrocrustotoxin; Short=Alpha-LCT; AltName: Full=Crusta1; Flags: Precursor; Fragment;	9e-10							0.0001	32	40	0.0002	35	36.6	0.002	33	34.7	0.011	43	34.3	0.013	29	31.2	0.11	46	30	0.26	31	25.8	5.5	27
WP_070906598.1 non-ribosomal peptide synthetase [Flavobacterium spartansii]	16095	7815|vfid|9555|vsiid|11632|ssid|pyoverdine synthetase D [Pseudomonas aeruginosa PAO1]	0
WP_070908161.1 hydrophobe/amphiphile efflux-1 family RND transporter [Flavobacterium spartansii]	43481	15209|vfid|24407|vsiid|45227|ssid|SubName: Full=Hydrophobe/amphiphile efflux-1 family protein;	0
WP_017494569.1 MULTISPECIES: Fe-S cluster assembly protein SufB [Flavobacterium]	47086	18824|vfid|42237|vsiid|63074|ssid|hypothetical protein gbs0141 [Streptococcus agalactiae NEM316]	5e-100
WP_017498660.1 MULTISPECIES: 30S ribosomal protein S1 [Flavobacterium]	48823	20561|vfid|45710|vsiid|66547|ssid|30S ribosomal protein S1 [Salmonella enterica subsp. enterica serovar Typhimurium str. LT2]	5e-99
WP_017498442.1 MULTISPECIES: replicative DNA helicase [Flavobacterium]	47004	18742|vfid|42073|vsiid|62910|ssid|prophage LambdaSa2, replicative DNA helicase [Streptococcus agalactiae 2603V/R]	7e-94
WP_017498169.1 MULTISPECIES: tRNA epoxyqueuosine(34) reductase QueG [Flavobacterium]	15638	7486|vfid|8858|vsiid|10776|ssid|putative iron-sulfur cluster-binding protein [Bacteroides thetaiotaomicron VPI-5482]	5e-75
WP_070907045.1 glutamate synthase [Flavobacterium spartansii]	730	1184|vfid|1185|vsiid|1184|ssid|putative glutamate synthase [Enterococcus casseliflavus]	1e-68
WP_070906732.1 cysteine desulfurase [Flavobacterium spartansii]	45712	17450|vfid|39489|vsiid|60326|ssid|aminotransferase, class V [Enterococcus faecalis V583]	1e-66
WP_070907789.1 hybrid sensor histidine kinase/response regulator [Flavobacterium spartansii]	17180	8395|vfid|10662|vsiid|13271|ssid|sensory box histidine kinase/response regulator [Legionella pneumophila subsp. pneumophila str. Philadelphia 1]	2e-48
WP_070908567.1 triose-phosphate isomerase [Flavobacterium spartansii]	15566	7423|vfid|8732|vsiid|10650|ssid|triosephosphate isomerase [Pseudomonas aeruginosa PAO1]	1e-47
WP_017498140.1 MULTISPECIES: polysaccharide deacetylase [Flavobacterium]	15639	7487|vfid|8860|vsiid|10778|ssid|polysaccharide deacetylase [Bacteroides thetaiotaomicron VPI-5482]	1e-46
WP_070908175.1 cytidylate kinase [Flavobacterium spartansii]	48824	20562|vfid|45712|vsiid|66549|ssid|cytidylate kinase [Salmonella enterica subsp. enterica serovar Typhimurium str. LT2]	5e-39
WP_070907407.1 N-(5'-phosphoribosyl)anthranilate isomerase [Flavobacterium spartansii]	15630	7478|vfid|8842|vsiid|10760|ssid|putative N- 5`-phosphoribosyl anthranilate isomerase [Bacteroides thetaiotaomicron VPI-5482]	6e-37
WP_070906748.1 MCBG-like protein [Flavobacterium spartansii]	3114	3536|vfid|4615|vsiid|5179|ssid|resistance to microcin B17	2e-30
WP_070908349.1 DNA repair protein [Flavobacterium spartansii]	44244	15982|vfid|36554|vsiid|57391|ssid|DNA repair protein [Bacteroides thetaiotaomicron VPI-5482]	3e-25
WP_017497251.1 MULTISPECIES: single-stranded DNA-binding protein [Flavobacterium]	48610	20348|vfid|45284|vsiid|66121|ssid|single-stranded DNA-binding protein [Salmonella enterica subsp. enterica serovar Typhi str. Ty2]	1e-21
WP_070907474.1 peptidylprolyl isomerase [Flavobacterium spartansii]	36618	12067|vfid|23016|vsiid|43678|ssid|RecName: Full=Peptidyl-prolyl cis-trans isomerase; EC=5.2.1.8;	1e-15
WP_017495963.1 MULTISPECIES: hydrolase Nlp/P60 [Flavobacterium]	16793	8170|vfid|10253|vsiid|12678|ssid|P60 extracellular protein, invasion associated protein Iap [Listeria monocytogenes EGD-e]	9e-11
WP_070905773.1 non-ribosomal peptide synthetase [Flavobacterium spartansii]	16095	7815|vfid|9555|vsiid|11632|ssid|pyoverdine synthetase D [Pseudomonas aeruginosa PAO1]	0
WP_070907381.1 hydrophobe/amphiphile efflux-1 family RND transporter [Flavobacterium spartansii]	43481	15209|vfid|24407|vsiid|45227|ssid|SubName: Full=Hydrophobe/amphiphile efflux-1 family protein;	0
WP_070908840.1 excinuclease ABC subunit A [Flavobacterium spartansii]	43745	15483|vfid|35556|vsiid|56393|ssid|putative excinuclease ABC subunit A [Bradyrhizobium japonicum USDA 110]	1e-148							1e-10	30	50.8	2e-06	30
WP_070906157.1 pyruvate kinase [Flavobacterium spartansii]	40841	13372|vfid|21185|vsiid|40783|ssid|pyruvate kinase [Salmonella typhimurium LT2]	4e-90
WP_017494933.1 MULTISPECIES: O-acyltransferase [Flavobacterium]	16039	7787|vfid|9499|vsiid|11549|ssid|alginate o-acetyltransferase AlgI [Pseudomonas aeruginosa PAO1]	8e-71
WP_017495525.1 MULTISPECIES: DNA-binding response regulator [Flavobacterium]	1875	2504|vfid|2746|vsiid|3102|ssid|two component response transcriptional regulatory protein MprA [Mycobacterium tuberculosis H37Rv]	5e-49
WP_017497493.1 MULTISPECIES: DNA-binding response regulator [Flavobacterium]	48710	20448|vfid|45484|vsiid|66321|ssid|copper resistance protein [Salmonella typhimurium LT2]	2e-44
WP_070907787.1 peptidase [Flavobacterium spartansii]	48825	20563|vfid|45714|vsiid|66551|ssid|putative Zn-dependent protease [Salmonella enterica subsp. enterica serovar Typhimurium str. LT2]	2e-44
WP_070908347.1 DNA-binding response regulator [Flavobacterium spartansii]	48710	20448|vfid|45484|vsiid|66321|ssid|copper resistance protein [Salmonella typhimurium LT2]	2e-42
WP_017495489.1 MULTISPECIES: AsnC family transcriptional regulator [Flavobacterium]	48844	20582|vfid|45752|vsiid|66589|ssid|leucine-responsive transcriptional regulator [Salmonella enterica subsp. enterica serovar Typhimurium str. LT2]	7e-28
WP_017494906.1 MULTISPECIES: peroxiredoxin [Flavobacterium]	2513	2936|vfid|3612|vsiid|4174|ssid|peroxiredoxin	1e-23
WP_017496723.1 MULTISPECIES: elongation factor Tu [Flavobacterium]	53555	25269|vfid|60410|vsiid|81277|ssid|ribosomal protection tetracycline resistance protein [Arcanobacterium pyogenes]	9e-19
WP_070908220.1 hypothetical protein [Flavobacterium spartansii]	44124	15862|vfid|36314|vsiid|57151|ssid|protein found in conjugate transposon [Bacteroides thetaiotaomicron VPI-5482]	2e-17
WP_070905922.1 histidine kinase [Flavobacterium spartansii]	15608	7456|vfid|8798|vsiid|10716|ssid|GAF domain-containing protein, involved in signal transduction [Bacteroides thetaiotaomicron VPI-5482]	3e-17
WP_070908365.1 transposase [Flavobacterium spartansii]	45517	17255|vfid|39099|vsiid|59936|ssid|transposase [Escherichia coli O157:H7 str. Sakai]	5e-16
WP_070905528.1 flagellar motor protein MotB [Flavobacterium spartansii]	21214	10054|vfid|20090|vsiid|39024|ssid|SubName: Full=Outer membrane protein OmpA; SubName: Full=Putative outer membrane porin;	4e-14
WP_070908166.1 RagB/SusD family nutrient uptake outer membrane protein [Flavobacterium spartansii]	44210	15948|vfid|36486|vsiid|57323|ssid|hypothetical protein BT_2625 [Bacteroides thetaiotaomicron VPI-5482]	2e-11
WP_070905683.1 non-ribosomal peptide synthetase, partial [Flavobacterium spartansii]	16095	7815|vfid|9555|vsiid|11632|ssid|pyoverdine synthetase D [Pseudomonas aeruginosa PAO1]	0
WP_070908393.1 non-ribosomal peptide synthetase, partial [Flavobacterium spartansii]	16095	7815|vfid|9555|vsiid|11632|ssid|pyoverdine synthetase D [Pseudomonas aeruginosa PAO1]	0							2e-06	21	50.8	7e-06	21
WP_070905659.1 DNA mismatch repair protein MutS [Flavobacterium spartansii]	41005	13454|vfid|21349|vsiid|41029|ssid|DNA mismatch repair protein [Salmonella typhimurium LT2]	4e-172
WP_070906709.1 oligopeptidase B [Flavobacterium spartansii]	55463	27174|vfid|64283|vsiid|85151|ssid|oligopeptidase B [Trypanosoma brucei brucei]	1e-136
WP_070907853.1 polysaccharide biosynthesis protein [Flavobacterium spartansii]	2809	3231|vfid|4068|vsiid|4632|ssid|epimerase/dehydratase polysaccharide-related biosynthesis protein	6e-100
WP_070908707.1 23S rRNA (adenine(2503)-C(2))-methyltransferase [Flavobacterium spartansii]	45734	17472|vfid|39533|vsiid|60370|ssid|ribosomal RNA large subunit methyltransferase N [Enterococcus faecalis V583]	5e-70
WP_070907878.1 mannose-1-phosphate guanylyltransferase [Flavobacterium spartansii]	17342	8476|vfid|10824|vsiid|13514|ssid|mannose-6-phosphate isomerase pmi or algA [Helicobacter pylori 26695]	5e-60
WP_070907276.1 DNA-binding transcriptional regulator OxyR [Flavobacterium spartansii]	2839	3261|vfid|4128|vsiid|4692|ssid|oxidative stress regulatory protein	5e-58
WP_017495097.1 MULTISPECIES: molecular chaperone DnaJ [Flavobacterium]	47042	18780|vfid|42149|vsiid|62986|ssid|chaperone protein DnaJ [Streptococcus agalactiae NEM316]	8e-57
WP_070907414.1 secretion protein HlyD [Flavobacterium spartansii]	43424	15153|vfid|24351|vsiid|45171|ssid|SubName: Full=HlyD family secretion protein;	5e-51
WP_017496058.1 MULTISPECIES: 3-methyl-2-oxobutanoate hydroxymethyltransferase [Flavobacterium]	43867	15605|vfid|35800|vsiid|56637|ssid|ketopantoate hydroxymethyltransferase [Bradyrhizobium japonicum USDA 110]	3e-42
WP_070905673.1 macrolide ABC transporter ATP-binding protein [Flavobacterium spartansii]	15633	7481|vfid|8848|vsiid|10766|ssid|putative ABC transporter ATP-binding protein [Bacteroides thetaiotaomicron VPI-5482]	5e-42
WP_017497500.1 MULTISPECIES: beta-ketoacyl-ACP reductase [Flavobacterium]	44842	16580|vfid|37750|vsiid|58587|ssid|3-ketoacyl- acyl-carrier-protein reductase [Escherichia coli CFT073]	3e-38
WP_026109865.1 MULTISPECIES: phosphonate ABC transporter ATP-binding protein [Flavobacterium]	3128	3550|vfid|4629|vsiid|5193|ssid|Part of the ABC transporter complex bceAB TC 3.A.1.123.5 involved in bacitracin export. Responsible for energy coupling to the transport system.	7e-34
WP_017494825.1 MULTISPECIES: alkaline phosphatase [Flavobacterium]	47344	19082|vfid|42753|vsiid|63590|ssid|integral membrane protein [Streptomyces coelicolor A3 2 ]	1e-32
WP_070905610.1 hypothetical protein [Flavobacterium spartansii]	43432	15161|vfid|24359|vsiid|45179|ssid|SubName: Full=Putative uncharacterized protein;	1e-30
WP_081912508.1 MULTISPECIES: TonB-dependent receptor [Flavobacterium]	44211	15949|vfid|36488|vsiid|57325|ssid|hypothetical protein BT_2626 [Bacteroides thetaiotaomicron VPI-5482]	3e-30
WP_070906736.1 serine acetyltransferase [Flavobacterium spartansii]	47145	18883|vfid|42355|vsiid|63192|ssid|serine O-acetyltransferase [Streptococcus agalactiae NEM316]	2e-27
WP_017498637.1 MULTISPECIES: AsnC family transcriptional regulator [Flavobacterium]	48844	20582|vfid|45752|vsiid|66589|ssid|leucine-responsive transcriptional regulator [Salmonella enterica subsp. enterica serovar Typhimurium str. LT2]	4e-26
WP_070906789.1 thioredoxin-dependent thiol peroxidase [Flavobacterium spartansii]	2513	2936|vfid|3612|vsiid|4174|ssid|peroxiredoxin	1e-25
WP_017497407.1 MULTISPECIES: elongation factor 4 [Flavobacterium]	53516	25230|vfid|60339|vsiid|81206|ssid|tetracycline resistance protein [Clostridium acetobutylicum ATCC 824]	2e-22
WP_017497308.1 MULTISPECIES: peptidylprolyl isomerase [Flavobacterium]	55509	27220|vfid|64375|vsiid|85243|ssid|RecName: Full=Macrophage infectivity potentiator; AltName: Full=Peptidyl-prolyl cis-trans isomerase; Short=PPIase; Short=Rotamase; Flags: Precursor	2e-16
WP_035746451.1 membrane protein [Flavobacterium spartansii]	62991	30082|vfid|71583|vsiid|97704|ssid|SubName: Full=Mg 2+ transport ATPase protein C; SubName: Full=Putative transport ATPase;	7e-15
WP_035629056.1 MULTISPECIES: flagellar motor protein MotB [Flavobacterium]	9986	5749|vfid|12337|vsiid|15847|ssid|RecName: Full=Outer membrane porin F; AltName: Full=Root adhesin; Flags: Precursor;	2e-14
WP_070908290.1 histidine kinase [Flavobacterium spartansii]	47125	18863|vfid|42315|vsiid|63152|ssid|hypothetical protein gbs0180 [Streptococcus agalactiae NEM316]	2e-13
WP_017495155.1 MULTISPECIES: preprotein translocase subunit SecA [Flavobacterium]	35328	11890|vfid|18595|vsiid|34107|ssid|RecName: Full=Protein translocase subunit secA;	0
WP_070906792.1 excinuclease ABC subunit A [Flavobacterium spartansii]	43745	15483|vfid|35556|vsiid|56393|ssid|putative excinuclease ABC subunit A [Bradyrhizobium japonicum USDA 110]	7e-130							0.0007	31
WP_070905467.1 sigma-54-dependent Fis family transcriptional regulator [Flavobacterium spartansii]	26183	10698|vfid|68439|vsiid|91051|ssid|RecName: Full=Acetoacetate metabolism regulatory protein AtoC; AltName: Full=Ornithine/arginine decarboxylase inhibitor; AltName: Full=Ornithine decarboxylase antizyme;	9e-94
WP_070906238.1 glutamate--tRNA ligase [Flavobacterium spartansii]	47057	18795|vfid|42179|vsiid|63016|ssid|glutamyl-tRNA synthetase [Streptococcus agalactiae NEM316]	2e-81
WP_070905530.1 GSCFA domain-containing protein [Flavobacterium spartansii]	15624	7472|vfid|8830|vsiid|10748|ssid|hypothetical protein BT_4100 [Bacteroides thetaiotaomicron VPI-5482]	2e-69
WP_070906990.1 aminotransferase [Flavobacterium spartansii]	16170	7853|vfid|9633|vsiid|11751|ssid|lipopolysaccharide biosynthesis protein [Bordetella pertussis Tohama I]	4e-62
WP_070906447.1 SusD/RagB family nutrient-binding outer membrane lipoprotein [Flavobacterium spartansii]	15621	7469|vfid|8824|vsiid|10742|ssid|hypothetical protein BT_0318 [Bacteroides thetaiotaomicron VPI-5482]	2e-57
WP_070907855.1 dTDP-4-dehydrorhamnose reductase [Flavobacterium spartansii]	2550	2973|vfid|3686|vsiid|4248|ssid|dTDP-6-deoxy-L-mannose-dehydrogenase	2e-52
WP_070908312.1 methionine ABC transporter substrate-binding protein MetQ [Flavobacterium spartansii]	45704	17442|vfid|39473|vsiid|60310|ssid|YaeC family lipoprotein [Enterococcus faecalis V583]	4e-48
WP_070907135.1 ribonuclease BN [Flavobacterium spartansii]	16192	7864|vfid|9655|vsiid|11783|ssid|serum resistance protein [Bordetella pertussis Tohama I]	2e-43
WP_070907205.1 tRNA pseudouridine(38-40) synthase TruA [Flavobacterium spartansii]	47044	18782|vfid|42153|vsiid|62990|ssid|tRNA pseudouridine synthase A [Streptococcus agalactiae NEM316]	7e-41
WP_070908842.1 3-deoxy-manno-octulosonate cytidylyltransferase [Flavobacterium spartansii]	48816	20554|vfid|45696|vsiid|66533|ssid|3-deoxy-manno-octulosonate cytidylyltransferase [Salmonella enterica subsp. enterica serovar Typhimurium str. LT2]	1e-39
WP_017496206.1 MULTISPECIES: DNA-binding response regulator [Flavobacterium]	53726	25440|vfid|60739|vsiid|81606|ssid|VanRB [Eggerthella lenta]	3e-39
WP_017498448.1 MULTISPECIES: transketolase [Flavobacterium]	46852	18590|vfid|41769|vsiid|62606|ssid|transketolase, N-terminal subunit [Streptococcus agalactiae 2603V/R]	1e-38
WP_070907944.1 ArsR family transcriptional regulator [Flavobacterium spartansii]	48803	20541|vfid|45670|vsiid|66507|ssid|putative leucine response regulator [Salmonella enterica subsp. enterica serovar Typhimurium str. LT2]	6e-28
WP_070906155.1 ribonuclease HI [Flavobacterium spartansii]	47739	19477|vfid|43543|vsiid|64380|ssid|ribonuclease HI protein [Sinorhizobium meliloti 1021]	1e-20
WP_070907145.1 flagellar motor protein MotB [Flavobacterium spartansii]	39316	12433|vfid|19139|vsiid|37492|ssid|RecName: Full=Outer membrane porin F; Flags: Precursor;	2e-18
WP_070907426.1 maltose acetyltransferase [Flavobacterium spartansii]	2289	2712|vfid|3163|vsiid|3725|ssid|capsular polysaccharide synthesis enzyme Cap8J [Staphylococcus aureus subsp. aureus MW2]	7e-16
WP_070905737.1 flagellar motor protein MotB [Flavobacterium spartansii]	9986	5749|vfid|12337|vsiid|15847|ssid|RecName: Full=Outer membrane porin F; AltName: Full=Root adhesin; Flags: Precursor;	2e-15
WP_070906976.1 protein translocase subunit SecDF [Flavobacterium spartansii]	34060	11711|vfid|18416|vsiid|32972|ssid|SubName: Full=Probable protein-export membrane protein;	4e-94
WP_070906566.1 sigma-54-dependent Fis family transcriptional regulator [Flavobacterium spartansii]	16031	7783|vfid|9490|vsiid|11535|ssid|two-component response regulator AlgB [Pseudomonas aeruginosa PAO1]	7e-77
WP_070907880.1 UDP-glucose 6-dehydrogenase [Flavobacterium spartansii]	43477	15206|vfid|24404|vsiid|45224|ssid|SubName: Full=UDP-glucose 6-dehydrogenase 2; EC=1.1.1.22;	2e-67
WP_070906307.1 peptidase M4 [Flavobacterium spartansii]	38886	12373|vfid|19079|vsiid|37122|ssid|RecName: Full=Thermolysin; EC=3.4.24.27; AltName: Full=Thermostable neutral proteinase; Flags: Precursor;	2e-66
WP_070908741.1 SusD/RagB family nutrient-binding outer membrane lipoprotein [Flavobacterium spartansii]	15621	7469|vfid|8824|vsiid|10742|ssid|hypothetical protein BT_0318 [Bacteroides thetaiotaomicron VPI-5482]	1e-56
WP_070905513.1 hydroxyacid dehydrogenase [Flavobacterium spartansii]	53699	25413|vfid|60687|vsiid|81554|ssid|D-lactate dehydrogenase [Enterococcus raffinosus]	1e-54
WP_070907957.1 dihydrodipicolinate synthase family protein [Flavobacterium spartansii]	47709	19447|vfid|43483|vsiid|64320|ssid|hypothetical protein SMc03259 [Sinorhizobium meliloti 1021]	3e-53
WP_070905695.1 phosphoribosylaminoimidazolesuccinocarboxamide synthase [Flavobacterium spartansii]	41724	13813|vfid|22073|vsiid|42113|ssid|phosphoribosylaminoimidazole-succinocarboxamide synthase [Mycobacterium tuberculosis H37Rv]	6e-45
WP_070906030.1 secretion protein HlyD [Flavobacterium spartansii]	43424	15153|vfid|24351|vsiid|45171|ssid|SubName: Full=HlyD family secretion protein;	3e-44
WP_070908260.1 alpha/beta hydrolase [Flavobacterium spartansii]	44592	16330|vfid|37250|vsiid|58087|ssid|hypothetical protein c3633 [Escherichia coli CFT073]	6e-43
WP_070905789.1 DNA-binding response regulator [Flavobacterium spartansii]	48710	20448|vfid|45484|vsiid|66321|ssid|copper resistance protein [Salmonella typhimurium LT2]	6e-35
WP_017494899.1 MULTISPECIES: membrane protein [Flavobacterium]	31130	11304|vfid|18009|vsiid|30502|ssid|RecName: Full=Inner membrane lipoprotein yiaD; Flags: Precursor;	6e-26
WP_070907901.1 hypothetical protein [Flavobacterium spartansii]	44244	15982|vfid|36554|vsiid|57391|ssid|DNA repair protein [Bacteroides thetaiotaomicron VPI-5482]	4e-24
WP_017496250.1 MULTISPECIES: thymidine kinase [Flavobacterium]	55299	27010|vfid|63958|vsiid|84826|ssid|thymidine kinase [Leishmania donovani]	9e-22
WP_070908809.1 histidine kinase [Flavobacterium spartansii]	47125	18863|vfid|42315|vsiid|63152|ssid|hypothetical protein gbs0180 [Streptococcus agalactiae NEM316]	2e-15
WP_070905601.1 flagellar motor protein MotB [Flavobacterium spartansii]	9986	5749|vfid|12337|vsiid|15847|ssid|RecName: Full=Outer membrane porin F; AltName: Full=Root adhesin; Flags: Precursor;	4e-15
WP_017497531.1 MULTISPECIES: cell envelope biogenesis protein OmpA [Flavobacterium]	3044	3466|vfid|4538|vsiid|5102|ssid|motor torque providing	3e-14
WP_070908547.1 flagellar motor protein MotB [Flavobacterium spartansii]	21016	10026|vfid|16731|vsiid|21995|ssid|RecName: Full=Outer membrane porin F; Flags: Precursor;	5e-14
WP_070907969.1 flagellar motor protein MotB, partial [Flavobacterium spartansii]	9986	5749|vfid|12337|vsiid|15847|ssid|RecName: Full=Outer membrane porin F; AltName: Full=Root adhesin; Flags: Precursor;	4e-13
WP_070908645.1 flagellar motor protein MotB, partial [Flavobacterium spartansii]	9986	5749|vfid|12337|vsiid|15847|ssid|RecName: Full=Outer membrane porin F; AltName: Full=Root adhesin; Flags: Precursor;	4e-13
WP_070908158.1 AraC family transcriptional regulator [Flavobacterium spartansii]	48698	20436|vfid|45460|vsiid|66297|ssid|4-hydroxyphenylacetate catabolism [Salmonella enterica subsp. enterica serovar Typhimurium str. LT2]	5e-13
WP_070908009.1 flagellar motor protein MotB [Flavobacterium spartansii]	21214	10054|vfid|20090|vsiid|39024|ssid|SubName: Full=Outer membrane protein OmpA; SubName: Full=Putative outer membrane porin;	6e-13
WP_070905786.1 hypothetical protein [Flavobacterium spartansii]	15640	7488|vfid|8862|vsiid|10780|ssid|hypothetical protein BT_3247 [Bacteroides thetaiotaomicron VPI-5482]	0
WP_070907121.1 hypothetical protein [Flavobacterium spartansii]	44499	16237|vfid|37064|vsiid|57901|ssid|putative polyketide synthase [Escherichia coli CFT073]	0
WP_070908116.1 acriflavin resistance protein [Flavobacterium spartansii]	52548	24262|vfid|58459|vsiid|79326|ssid|multidrug efflux protein [Pseudomonas aeruginosa PAO1]	1e-177
WP_070906953.1 DNA topoisomerase III [Flavobacterium spartansii]	44149	15887|vfid|36364|vsiid|57201|ssid|DNA topoisomerase III [Bacteroides thetaiotaomicron VPI-5482]	1e-116
WP_070905595.1 Clp protease ClpA [Flavobacterium spartansii]	43399	15128|vfid|24326|vsiid|45146|ssid|SubName: Full=ClpB protein;	1e-112
WP_070908822.1 non-ribosomal peptide synthetase [Flavobacterium spartansii]	15728	7573|vfid|9032|vsiid|10950|ssid|nonribosomal peptide synthetase DhbF [Bacillus anthracis str. Ames]	9e-96							5e-19	23
WP_017496027.1 MULTISPECIES: xenobiotic ABC transporter ATP-binding protein [Flavobacterium]	48820	20558|vfid|45704|vsiid|66541|ssid|lipid transporter ATP-binding/permease protein [Salmonella enterica subsp. enterica serovar Typhimurium str. LT2]	8e-95
WP_017498212.1 MULTISPECIES: cysteine--tRNA ligase [Flavobacterium]	47147	18885|vfid|42359|vsiid|63196|ssid|cysteinyl-tRNA synthetase [Streptococcus agalactiae NEM316]	2e-82
WP_017495274.1 MULTISPECIES: cytochrome ubiquinol oxidase subunit I [Flavobacterium]	45723	17461|vfid|39511|vsiid|60348|ssid|cytochrome d ubiquinol oxidase, subunit I [Enterococcus faecalis V583]	3e-72
WP_070908662.1 hypothetical protein [Flavobacterium spartansii]	44227	15965|vfid|36520|vsiid|57357|ssid|hypothetical protein BT_2642 [Bacteroides thetaiotaomicron VPI-5482]	2e-71
WP_070906815.1 ATP-dependent RNA helicase [Flavobacterium spartansii]	54744	26455|vfid|62854|vsiid|83722|ssid|eukaryotic translation initiation factor 4A [Toxoplasma gondii]	7e-66
WP_070908508.1 argininosuccinate lyase [Flavobacterium spartansii]	47069	18807|vfid|42203|vsiid|63040|ssid|argininosuccinate lyase [Streptococcus agalactiae NEM316]	1e-62
WP_070906753.1 nicotinate phosphoribosyltransferase [Flavobacterium spartansii]	48423	20161|vfid|44910|vsiid|65747|ssid|nicotinate phosphoribosyltransferase [Salmonella enterica subsp. enterica serovar Typhi str. Ty2]	3e-61
WP_070908513.1 glutamate-5-semialdehyde dehydrogenase [Flavobacterium spartansii]	36559	12058|vfid|18763|vsiid|35140|ssid|RecName: Full=Gamma-glutamyl phosphate reductase; Short=GPR; EC=1.2.1.41; AltName: Full=Glutamate-5-semialdehyde dehydrogenase; AltName: Full=Glutamyl-gamma-semialdehyde dehydrogenase; Short=GSA dehydrogenase;	3e-61
WP_070906219.1 UDP-N-acetylglucosamine 2-epimerase (non-hydrolyzing) [Flavobacterium spartansii]	16172	7854|vfid|9635|vsiid|11754|ssid|UDP-N-acetylglucosamine 2-epimerase [Bordetella pertussis Tohama I]	1e-60
WP_070906917.1 methylmalonyl-CoA mutase [Flavobacterium spartansii]	47351	19089|vfid|42767|vsiid|63604|ssid|methylmalonyll-CoA mutase [Streptomyces coelicolor A3 2 ]	3e-60
WP_070907862.1 epimerase [Flavobacterium spartansii]	2281	2708|vfid|3155|vsiid|3713|ssid|capsular polysaccharide synthesis enzyme Cap8F [Staphylococcus aureus subsp. aureus MW2]	6e-59
WP_070906298.1 efflux transporter periplasmic adaptor subunit [Flavobacterium spartansii]	2871	3293|vfid|4192|vsiid|4756|ssid|putative RND family acriflavine resistance protein A precursor	6e-53
WP_070906449.1 SusD/RagB family nutrient-binding outer membrane lipoprotein [Flavobacterium spartansii]	15621	7469|vfid|8824|vsiid|10742|ssid|hypothetical protein BT_0318 [Bacteroides thetaiotaomicron VPI-5482]	2e-50
WP_070907367.1 N-acetylglucosamine-6-phosphate deacetylase [Flavobacterium spartansii]	41670	13786|vfid|22019|vsiid|42032|ssid|N-acetylglucosamine-6-phosphate deacetylase [Vibrio cholerae O1 biovar El Tor str. N16961]	4e-50
WP_070906522.1 peptidase S41 [Flavobacterium spartansii]	64242	31182|vfid|74204|vsiid|100625|ssid|SubName: Full=Carboxy-terminal protease; EC=3.4.21.-;	1e-49
WP_070908699.1 peptidoglycan-binding protein [Flavobacterium spartansii]	48431	20169|vfid|44926|vsiid|65763|ssid|hypothetical protein t1939 [Salmonella enterica subsp. enterica serovar Typhi str. Ty2]	1e-44
WP_070907599.1 ABC transporter ATP-binding protein [Flavobacterium spartansii]	41540	13721|vfid|21889|vsiid|41837|ssid|ATP-binding protein FecE [Shigella flexneri 2a]	5e-39
WP_017498344.1 MULTISPECIES: UDP-3-O-(3-hydroxymyristoyl)glucosamine N-acyltransferase [Flavobacterium]	3160	3582|vfid|4661|vsiid|5225|ssid|UDP-3-O-[3-hydroxymyristoyl] glucosamine N-acyltransferase. Lipid A biosynthesis; third step. Rifampicin resistance protein	6e-39
WP_017495904.1 MULTISPECIES: 16S rRNA (adenine(1518)-N(6)/adenine(1519)-N(6))-dimethyltransferase [Flavobacterium]	51845	23558|vfid|57132|vsiid|77999|ssid|RecName: Full=Ribosomal RNA small subunit methyltransferase A; AltName: Full=S-adenosylmethionine-6-N`, N`-adenosyl rRNA dimethyltransferase; AltName: Full=16S rRNA dimethyladenosine transferase; AltName: Full=16S rRNA dimethylase	2e-36
WP_070908461.1 ABC transporter ATP-binding protein [Flavobacterium spartansii]	50037	21750|vfid|53682|vsiid|74549|ssid|hypothetical protein pLEW6932_p25 [Staphylococcus sp. 693-2]	2e-33
WP_017497264.1 MULTISPECIES: AsnC family transcriptional regulator [Flavobacterium]	48844	20582|vfid|45752|vsiid|66589|ssid|leucine-responsive transcriptional regulator [Salmonella enterica subsp. enterica serovar Typhimurium str. LT2]	1e-23
WP_035628618.1 MULTISPECIES: conjugative transposon protein TraM [Flavobacterium]	44181	15919|vfid|36428|vsiid|57265|ssid|protein found in conjugate transposon [Bacteroides thetaiotaomicron VPI-5482]	1e-23
WP_070907768.1 SusD/RagB family nutrient-binding outer membrane lipoprotein [Flavobacterium spartansii]	15621	7469|vfid|8824|vsiid|10742|ssid|hypothetical protein BT_0318 [Bacteroides thetaiotaomicron VPI-5482]	1e-22
WP_017495824.1 MULTISPECIES: AraC family transcriptional regulator [Flavobacterium]	15805	7650|vfid|9186|vsiid|11104|ssid|Putataive AraC type regulator [Escherichia coli CFT073]	6e-21
WP_070907002.1 rRNA methyltransferase [Flavobacterium spartansii]	47149	18887|vfid|42363|vsiid|63200|ssid|hypothetical protein gbs0204 [Streptococcus agalactiae NEM316]	1e-19
WP_070908342.1 response regulator [Flavobacterium spartansii]	43434	15163|vfid|24361|vsiid|45181|ssid|SubName: Full=DNA-binding response regulator ResD;	2e-18
WP_070907271.1 superoxide dismutase [Flavobacterium spartansii]	64226	31166|vfid|74171|vsiid|100592|ssid|SubName: Full=Superoxide dismutase, Cu-Zn; EC=1.15.1.1;	4e-18
WP_070905904.1 RNA methyltransferase [Flavobacterium spartansii]	46862	18600|vfid|41789|vsiid|62626|ssid|RNA methyltransferase [Streptococcus agalactiae 2603V/R]	6e-16
WP_017495096.1 MULTISPECIES: nucleotide exchange factor GrpE [Flavobacterium]	47040	18778|vfid|42145|vsiid|62982|ssid|hypothetical protein gbs0095 [Streptococcus agalactiae NEM316]	2e-15
WP_070906877.1 peptidylprolyl isomerase [Flavobacterium spartansii]	36414	12036|vfid|23007|vsiid|43629|ssid|RecName: Full=Peptidyl-prolyl cis-trans isomerase; EC=5.2.1.8;	3e-15
WP_017498139.1 MULTISPECIES: thiol reductase thioredoxin [Flavobacterium]	43416	15145|vfid|24343|vsiid|45163|ssid|SubName: Full=Thioredoxin;	6e-14
WP_070908860.1 flagellar motor protein MotB [Flavobacterium spartansii]	9986	5749|vfid|12337|vsiid|15847|ssid|RecName: Full=Outer membrane porin F; AltName: Full=Root adhesin; Flags: Precursor;	1e-12
WP_070907125.1 non-ribosomal peptide synthetase [Flavobacterium spartansii]	16095	7815|vfid|9555|vsiid|11632|ssid|pyoverdine synthetase D [Pseudomonas aeruginosa PAO1]	0
WP_070906055.1 S9 family peptidase [Flavobacterium spartansii]	55512	27223|vfid|64380|vsiid|85248|ssid|80 kDa prolyl oligopeptidase [Trypanosoma cruzi]	1e-114
WP_070907139.1 sugar hydrolase [Flavobacterium spartansii]	44214	15952|vfid|36494|vsiid|57331|ssid|putative alpha-1,2-mannosidase [Bacteroides thetaiotaomicron VPI-5482]	2e-113
WP_070906266.1 ferrous iron transport protein B [Flavobacterium spartansii]	15723	7568|vfid|9022|vsiid|10940|ssid|hypothetical protein MW2471 [Staphylococcus aureus subsp. aureus MW2]	2e-107
WP_070908696.1 phosphoglycerate mutase (2,3-diphosphoglycerate-independent) [Flavobacterium spartansii]	47337	19075|vfid|42739|vsiid|63576|ssid|phosphoglyceromutase [Streptomyces coelicolor A3 2 ]	3e-79
WP_070908319.1 sigma-54-dependent Fis family transcriptional regulator [Flavobacterium spartansii]	26012	10677|vfid|17382|vsiid|26107|ssid|SubName: Full=SasR;	5e-78
WP_035628624.1 MULTISPECIES: recombinase [Flavobacterium]	44161	15899|vfid|36388|vsiid|57225|ssid|transposase [Bacteroides thetaiotaomicron VPI-5482]	7e-63
WP_070908881.1 RNA helicase [Flavobacterium spartansii]	54744	26455|vfid|62854|vsiid|83722|ssid|eukaryotic translation initiation factor 4A [Toxoplasma gondii]	1e-61
WP_070907795.1 membrane-bound O-acyltransferase family protein [Flavobacterium spartansii]	16039	7787|vfid|9499|vsiid|11549|ssid|alginate o-acetyltransferase AlgI [Pseudomonas aeruginosa PAO1]	5e-60
WP_017496916.1 MULTISPECIES: beta-ketoacyl synthase [Flavobacterium]	44843	16581|vfid|37752|vsiid|58589|ssid|3-oxoacyl- acyl carrier protein synthase II [Escherichia coli CFT073]	1e-59
WP_026109870.1 MULTISPECIES: MFS transporter [Flavobacterium]	3085	3507|vfid|4586|vsiid|5150|ssid|efflux pump	8e-59
WP_017497515.1 MULTISPECIES: UDP-3-O-(3-hydroxymyristoyl)glucosamine N-acyltransferase [Flavobacterium]	3160	3582|vfid|4661|vsiid|5225|ssid|UDP-3-O-[3-hydroxymyristoyl] glucosamine N-acyltransferase. Lipid A biosynthesis; third step. Rifampicin resistance protein	2e-51
WP_070907955.1 MFS transporter [Flavobacterium spartansii]	51303	23016|vfid|56096|vsiid|76963|ssid|chloramphenicol resistance protein [Streptomyces venezuelae]	1e-47
WP_070906350.1 NADP(H)-dependent aldo-keto reductase [Flavobacterium spartansii]	49187	20925|vfid|46438|vsiid|67275|ssid|sugar-phosphate dehydrogenase [Xylella fastidiosa 9a5c]	3e-47
WP_070906891.1 hypothetical protein [Flavobacterium spartansii]	45535	17273|vfid|39135|vsiid|59972|ssid|TerC [Escherichia coli O157:H7 str. Sakai]	6e-45
WP_070907488.1 sodium:proton antiporter [Flavobacterium spartansii]	52943	24657|vfid|59234|vsiid|80101|ssid|COG4651: Kef-type K+ transport system, predicted NAD-binding component [Yersinia frederiksenii ATCC 33641]	7e-44
WP_070908555.1 subclass B1 metallo-beta-lactamase [Flavobacterium spartansii]	50231	21944|vfid|54062|vsiid|74929|ssid|Beta-lactamase [Bacillus weihenstephanensis KBAB4]	2e-38
WP_070906087.1 hydrolase TatD [Flavobacterium spartansii]	3049	3471|vfid|4548|vsiid|5112|ssid|Dnase	2e-37
WP_017496380.1 MULTISPECIES: DNA-binding response regulator [Flavobacterium]	53726	25440|vfid|60739|vsiid|81606|ssid|VanRB [Eggerthella lenta]	7e-35
WP_070907844.1 hypothetical protein [Flavobacterium spartansii]	1735	2434|vfid|2606|vsiid|2892|ssid|lacto-N-neotetraose biosynthesis glycosyl tranferase [Neisseria meningitidis MC58]	2e-34
WP_042564890.1 MULTISPECIES: NAD-dependent dehydratase [Flavobacterium]	34013	11704|vfid|18409|vsiid|32928|ssid|SubName: Full=Nucleotide sugar epimerase;	5e-34
WP_070905978.1 SusC/RagA family TonB-linked outer membrane protein [Flavobacterium spartansii]	44211	15949|vfid|36488|vsiid|57325|ssid|hypothetical protein BT_2626 [Bacteroides thetaiotaomicron VPI-5482]	5e-31
WP_035746615.1 MULTISPECIES: multidrug ABC transporter ATPase [Flavobacterium]	44876	16614|vfid|37818|vsiid|58655|ssid|CP4-6 prophage; putative ferric transport protein ABC superfamily, atp_bind [Escherichia coli K12]	1e-30
WP_070907360.1 gluconate 5-dehydrogenase [Flavobacterium spartansii]	49189	20927|vfid|46442|vsiid|67279|ssid|2,5-dichloro-2,5-cyclohexadiene-1,4-diol dehydrogenase [Xylella fastidiosa 9a5c]	6e-29
WP_017495001.1 MULTISPECIES: antibiotic resistance protein MarC [Flavobacterium]	3188	3610|vfid|4689|vsiid|5253|ssid|Multiple antibiotic resistance protein marC	2e-28
WP_070907890.1 SusC/RagA family protein [Flavobacterium spartansii]	44211	15949|vfid|36488|vsiid|57325|ssid|hypothetical protein BT_2626 [Bacteroides thetaiotaomicron VPI-5482]	2e-27
WP_070907564.1 3-ketoacyl-ACP reductase [Flavobacterium spartansii]	49189	20927|vfid|46442|vsiid|67279|ssid|2,5-dichloro-2,5-cyclohexadiene-1,4-diol dehydrogenase [Xylella fastidiosa 9a5c]	1e-26
WP_017494944.1 MULTISPECIES: acylneuraminate cytidylyltransferase [Flavobacterium]	16314	7925|vfid|9777|vsiid|11967|ssid|CMP-N-acetylneuraminic acid synthetase NeuA [Streptococcus agalactiae 2603V/R]	5e-26
WP_070908654.1 dihydropteroate synthase [Flavobacterium spartansii]	53108	24822|vfid|59558|vsiid|80425|ssid|dihydropteroate synthase [Plasmid pLS88]	7e-26
WP_070908787.1 AsnC family transcriptional regulator [Flavobacterium spartansii]	48844	20582|vfid|45752|vsiid|66589|ssid|leucine-responsive transcriptional regulator [Salmonella enterica subsp. enterica serovar Typhimurium str. LT2]	1e-24
WP_017498414.1 MULTISPECIES: 3-phosphoglycerate dehydrogenase [Flavobacterium]	701	1131|vfid|1132|vsiid|1131|ssid|D-lactate dehydrogenase [Amycolatopsis orientalis]	6e-22
WP_070908683.1 hypothetical protein [Flavobacterium spartansii]	16057	7796|vfid|9517|vsiid|11576|ssid|alginate biosynthesis protein AlgZ/FimS [Pseudomonas aeruginosa PAO1]	9e-22
WP_017497690.1 MULTISPECIES: ferritin [Flavobacterium]	15828	7673|vfid|9242|vsiid|11160|ssid|cytoplasmic ferritin [Yersinia pestis KIM]	1e-21
WP_070908490.1 hypothetical protein [Flavobacterium spartansii]	3114	3536|vfid|4615|vsiid|5179|ssid|resistance to microcin B17	2e-21
WP_070907047.1 GNAT family N-acetyltransferase [Flavobacterium spartansii]	49420	21133|vfid|52494|vsiid|73361|ssid|aminoglycoside 6`-N-acetyltransferase Ix [Acinetobacter sp. BM2722]	8e-21
WP_070906288.1 iron-dependent repressor [Flavobacterium spartansii]	1873	2503|vfid|2744|vsiid|3099|ssid|IRON-dependent repressor and activator IDER [Mycobacterium tuberculosis H37Rv]	1e-16
WP_070906771.1 response regulator [Flavobacterium spartansii]	43434	15163|vfid|24361|vsiid|45181|ssid|SubName: Full=DNA-binding response regulator ResD;	7e-15
WP_070907422.1 histidine kinase [Flavobacterium spartansii]	47125	18863|vfid|42315|vsiid|63152|ssid|hypothetical protein gbs0180 [Streptococcus agalactiae NEM316]	1e-14
WP_070905784.1 translation initiation factor IF-2 [Flavobacterium spartansii]	53480	25194|vfid|60272|vsiid|81139|ssid|tetracycline resistance protein [Enterococcus faecium]	5e-12
WP_070907743.1 AraC family transcriptional regulator [Flavobacterium spartansii]	48698	20436|vfid|45460|vsiid|66297|ssid|4-hydroxyphenylacetate catabolism [Salmonella enterica subsp. enterica serovar Typhimurium str. LT2]	2e-10
WP_083342515.1 hypothetical protein [Flavobacterium spartansii]	44510	16248|vfid|37086|vsiid|57923|ssid|hypothetical protein c2471 [Escherichia coli CFT073]	3e-10
WP_083342534.1 mechanosensitive ion channel protein MscS [Flavobacterium spartansii]	47048	18786|vfid|42161|vsiid|62998|ssid|hypothetical protein gbs0103 [Streptococcus agalactiae NEM316]	7e-10
WP_070905755.1 non-ribosomal peptide synthetase [Flavobacterium spartansii]	16095	7815|vfid|9555|vsiid|11632|ssid|pyoverdine synthetase D [Pseudomonas aeruginosa PAO1]	0							1e-98	27
WP_070908827.1 non-ribosomal peptide synthetase [Flavobacterium spartansii]	16095	7815|vfid|9555|vsiid|11632|ssid|pyoverdine synthetase D [Pseudomonas aeruginosa PAO1]	0
WP_083342447.1 non-ribosomal peptide synthetase [Flavobacterium spartansii]	16095	7815|vfid|9555|vsiid|11632|ssid|pyoverdine synthetase D [Pseudomonas aeruginosa PAO1]	8e-179
WP_070905752.1 non-ribosomal peptide synthetase [Flavobacterium spartansii]	16095	7815|vfid|9555|vsiid|11632|ssid|pyoverdine synthetase D [Pseudomonas aeruginosa PAO1]	2e-177
WP_070905753.1 non-ribosomal peptide synthetase [Flavobacterium spartansii]	16095	7815|vfid|9555|vsiid|11632|ssid|pyoverdine synthetase D [Pseudomonas aeruginosa PAO1]	6e-175
WP_017495396.1 MULTISPECIES: RelA/SpoT family protein [Flavobacterium]	1879	2506|vfid|2750|vsiid|3108|ssid|GTP pyrophosphokinase [Mycobacterium tuberculosis H37Rv]	8e-115
WP_017498250.1 MULTISPECIES: multidrug ABC transporter ATP-binding protein [Flavobacterium]	3158	3580|vfid|4659|vsiid|5223|ssid|Multidrug resistance ABC transporter ATP-binding and permease protein	2e-89
WP_026110094.1 MULTISPECIES: ABC transporter ATP-binding protein [Flavobacterium]	48743	20481|vfid|45550|vsiid|66387|ssid|ABC transporter ATPase component [Salmonella enterica subsp. enterica serovar Typhimurium str. LT2]	6e-84
WP_070906530.1 aminotransferase [Flavobacterium spartansii]	100	169|vfid|170|vsiid|169|ssid|putative aspartate amino transferase [Kluyvera ascorbata]	3e-65
WP_070907857.1 pyridoxal phosphate-dependent aminotransferase [Flavobacterium spartansii]	17843	8727|vfid|11337|vsiid|14288|ssid|perosamine synthetase [Brucella melitensis 16M]	9e-59
WP_017496946.1 MULTISPECIES: beta-ketoacyl-[acyl-carrier-protein] synthase II [Flavobacterium]	44843	16581|vfid|37752|vsiid|58589|ssid|3-oxoacyl- acyl carrier protein synthase II [Escherichia coli CFT073]	8e-56
WP_017498426.1 MULTISPECIES: DEAD/DEAH box helicase [Flavobacterium]	54744	26455|vfid|62854|vsiid|83722|ssid|eukaryotic translation initiation factor 4A [Toxoplasma gondii]	3e-55
WP_070906536.1 3-phosphoshikimate 1-carboxyvinyltransferase [Flavobacterium spartansii]	48826	20564|vfid|45716|vsiid|66553|ssid|3-phosphoshikimate 1-carboxyvinyltransferase [Salmonella enterica subsp. enterica serovar Typhimurium str. LT2]	1e-52
WP_070905664.1 ferrochelatase [Flavobacterium spartansii]	45783	17521|vfid|39631|vsiid|60468|ssid|ferrochelatase [Enterococcus faecalis V583]	4e-50
WP_070905567.1 proline racemase [Flavobacterium spartansii]	64248	31188|vfid|74216|vsiid|100637|ssid|RecName: Full=4-hydroxyproline epimerase; EC=5.1.1.8; AltName: Full=Hydroxyproline-2-epimerase; Short=HyPRE;	4e-49
WP_070908732.1 hypothetical protein [Flavobacterium spartansii]	45535	17273|vfid|39135|vsiid|59972|ssid|TerC [Escherichia coli O157:H7 str. Sakai]	2e-48
WP_070906284.1 ferrochelatase [Flavobacterium spartansii]	45783	17521|vfid|39631|vsiid|60468|ssid|ferrochelatase [Enterococcus faecalis V583]	5e-48
WP_070906912.1 hypothetical protein [Flavobacterium spartansii]	49171	20909|vfid|46406|vsiid|67243|ssid|YeeC-like protein [Xanthomonas campestris pv. campestris str. ATCC 33913]	3e-47
WP_026110222.1 MULTISPECIES: acyl-CoA dehydrogenase [Flavobacterium]	44503	16241|vfid|37072|vsiid|57909|ssid|putative acyl-coa dehydrogenase [Escherichia coli CFT073]	1e-45
WP_070906652.1 D-alanine--D-alanine ligase A [Flavobacterium spartansii]	53674	25388|vfid|60639|vsiid|81506|ssid|VanE [Enterococcus faecalis]	3e-45
WP_083342588.1 efflux transporter periplasmic adaptor subunit [Flavobacterium spartansii]	51198	22911|vfid|55890|vsiid|76757|ssid|efflux transporter, RND family, MFP subunit [Burkholderia cenocepacia MC0-3]	2e-44
WP_070907600.1 iron ABC transporter [Flavobacterium spartansii]	15790	7635|vfid|9156|vsiid|11074|ssid|hemin transport system permease protein HmuU [Yersinia pestis CO92]	3e-43
WP_017498449.1 MULTISPECIES: transketolase [Flavobacterium]	46853	18591|vfid|41771|vsiid|62608|ssid|transketolase, C-terminal subunit [Streptococcus agalactiae 2603V/R]	4e-43
WP_070906910.1 SAM-dependent methyltransferase [Flavobacterium spartansii]	49169	20907|vfid|46402|vsiid|67239|ssid|hypothetical protein XCC2104 [Xanthomonas campestris pv. campestris str. ATCC 33913]	2e-40
WP_070905827.1 endonuclease/exonuclease/phosphatase [Flavobacterium spartansii]	44215	15953|vfid|36496|vsiid|57333|ssid|hypothetical protein BT_2630 [Bacteroides thetaiotaomicron VPI-5482]	5e-38
WP_070907874.1 NAD-dependent dehydratase [Flavobacterium spartansii]	34013	11704|vfid|18409|vsiid|32928|ssid|SubName: Full=Nucleotide sugar epimerase;	5e-35
WP_070908235.1 ABC transporter ATP-binding protein [Flavobacterium spartansii]	44876	16614|vfid|37818|vsiid|58655|ssid|CP4-6 prophage; putative ferric transport protein ABC superfamily, atp_bind [Escherichia coli K12]	2e-32
WP_017497616.1 MULTISPECIES: aspartate carbamoyltransferase [Flavobacterium]	43397	15126|vfid|24324|vsiid|45144|ssid|SubName: Full=Aspartate carbamoyltransferase; EC=2.1.3.2;	4e-32
WP_070907882.1 sugar transporter [Flavobacterium spartansii]	2273	2704|vfid|3147|vsiid|3701|ssid|capsular polysaccharide synthesis enzyme Cap8B [Staphylococcus aureus subsp. aureus MW2]	5e-32
WP_070906347.1 hydroxyacid dehydrogenase [Flavobacterium spartansii]	53696	25410|vfid|60681|vsiid|81548|ssid|VanHB [Clostridium sp. MLG245]	5e-29
WP_017497636.1 MULTISPECIES: MFS transporter [Flavobacterium]	17330	8470|vfid|10812|vsiid|13496|ssid|glucose/galactose transporter gluP [Helicobacter pylori 26695]	6e-29
WP_017498625.1 MULTISPECIES: short-chain dehydrogenase [Flavobacterium]	49189	20927|vfid|46442|vsiid|67279|ssid|2,5-dichloro-2,5-cyclohexadiene-1,4-diol dehydrogenase [Xylella fastidiosa 9a5c]	2e-28
WP_070907432.1 short-chain dehydrogenase [Flavobacterium spartansii]	49189	20927|vfid|46442|vsiid|67279|ssid|2,5-dichloro-2,5-cyclohexadiene-1,4-diol dehydrogenase [Xylella fastidiosa 9a5c]	9e-28
WP_070907892.1 SusC/RagA family TonB-linked outer membrane protein [Flavobacterium spartansii]	15648	7496|vfid|8878|vsiid|10796|ssid|putative outer membrane protein, probably involved in nutrient binding [Bacteroides thetaiotaomicron VPI-5482]	4e-27
WP_083342542.1 VWA domain-containing protein [Flavobacterium spartansii]	44211	15949|vfid|36488|vsiid|57325|ssid|hypothetical protein BT_2626 [Bacteroides thetaiotaomicron VPI-5482]	6e-26
WP_017494919.1 MULTISPECIES: ABC transporter ATP-binding protein [Flavobacterium]	47179	18917|vfid|42423|vsiid|63260|ssid|hypothetical protein gbs0235 [Streptococcus agalactiae NEM316]	1e-25
WP_070908618.1 conjugal transfer protein TraO [Flavobacterium spartansii]	44113	15851|vfid|36292|vsiid|57129|ssid|protein found in conjugate transposon [Bacteroides thetaiotaomicron VPI-5482]	3e-24
WP_017495176.1 MULTISPECIES: 2-hydroxyhepta-2,4-diene-1,7-dioate isomerase [Flavobacterium]	48316	20054|vfid|44696|vsiid|65533|ssid|2-hydroxyhepta-2,4-diene-1,7-dioate decarboxylase [Salmonella enterica subsp. enterica serovar Typhi str. Ty2]	4e-21
WP_070906351.1 glycosyl transferase [Flavobacterium spartansii]	52703	24417|vfid|58763|vsiid|79630|ssid|penicillin-binding protein 1A ponA [Haemophilus influenzae Rd KW20]	9e-16
WP_070906476.1 monofunctional biosynthetic peptidoglycan transglycosylase [Flavobacterium spartansii]	52705	24419|vfid|58766|vsiid|79633|ssid|penicillin-binding protein 1b [Buchnera aphidicola str. APS Acyrthosiphon pisum ]	2e-15
WP_070908097.1 two-component system response regulator [Flavobacterium spartansii]	43434	15163|vfid|24361|vsiid|45181|ssid|SubName: Full=DNA-binding response regulator ResD;	9e-15
WP_070907594.1 hypothetical protein [Flavobacterium spartansii]	44399	16137|vfid|36864|vsiid|57701|ssid|hypothetical protein NCgl1284 [Corynebacterium glutamicum ATCC 13032]	4e-14
WP_070908647.1 TonB-dependent receptor [Flavobacterium spartansii]	44685	16423|vfid|37436|vsiid|58273|ssid|putative iron-regulated outer membrane virulence protein [Escherichia coli CFT073]	4e-12
WP_070908088.1 LysR family transcriptional regulator [Flavobacterium spartansii]	49185	20923|vfid|46434|vsiid|67271|ssid|hypothetical protein XF1722 [Xylella fastidiosa 9a5c]	6e-11
WP_070905944.1 glycoside hydrolase [Flavobacterium spartansii]	44073	15811|vfid|36212|vsiid|57049|ssid|putative cell wall hydrolase; mobile element region [Bacillus subtilis subsp. subtilis str. 168]	4e-10
WP_070907123.1 non-ribosomal peptide synthetase [Flavobacterium spartansii]	16095	7815|vfid|9555|vsiid|11632|ssid|pyoverdine synthetase D [Pseudomonas aeruginosa PAO1]	0
WP_070908823.1 hypothetical protein [Flavobacterium spartansii]	44507	16245|vfid|37080|vsiid|57917|ssid|putative polyketide synthase [Escherichia coli CFT073]	1e-121
WP_070907620.1 antibiotic ABC transporter ATP-binding protein [Flavobacterium spartansii]	48820	20558|vfid|45704|vsiid|66541|ssid|lipid transporter ATP-binding/permease protein [Salmonella enterica subsp. enterica serovar Typhimurium str. LT2]	7e-89
WP_083342516.1 hypothetical protein [Flavobacterium spartansii]	16097	7816|vfid|9557|vsiid|11636|ssid|pyoverdine biosynthesis protein PvdE [Pseudomonas aeruginosa PAO1]	9e-82
WP_070907585.1 deoxyribodipyrimidine photolyase [Flavobacterium spartansii]	46275	18013|vfid|40615|vsiid|61452|ssid|blue light photoreceptor cryptochrome [Mesorhizobium loti MAFF303099]	9e-69
WP_070905565.1 phosphoethanolamine--lipid A transferase EptA [Flavobacterium spartansii]	45316	17054|vfid|38697|vsiid|59534|ssid|hypothetical protein Z1140 [Escherichia coli O157:H7 EDL933]	1e-66
WP_070908334.1 alcaligin biosynthesis protein [Flavobacterium spartansii]	41618	13760|vfid|21967|vsiid|41954|ssid|IucD [Shigella boydii]	1e-64
WP_070908617.1 conjugative transposon protein TraM [Flavobacterium spartansii]	44181	15919|vfid|36428|vsiid|57265|ssid|protein found in conjugate transposon [Bacteroides thetaiotaomicron VPI-5482]	4e-58
WP_070908064.1 DEAD/DEAH box helicase [Flavobacterium spartansii]	54744	26455|vfid|62854|vsiid|83722|ssid|eukaryotic translation initiation factor 4A [Toxoplasma gondii]	1e-56
WP_070907094.1 tyrosine type site-specific recombinase [Flavobacterium spartansii]	44102	15840|vfid|36270|vsiid|57107|ssid|transposase [Bacteroides thetaiotaomicron VPI-5482]	5e-54
WP_070908071.1 dihydroxy-acid dehydratase [Flavobacterium spartansii]	44883	16621|vfid|37832|vsiid|58669|ssid|CP4-6 prophage; predicted dehydratase [Escherichia coli str. K-12 substr. MG1655]	3e-48
WP_017497683.1 MULTISPECIES: glycine C-acetyltransferase [Flavobacterium]	2785	3207|vfid|4020|vsiid|4584|ssid|acyl-CoA transferase	6e-46
WP_070906260.1 peptidase S41 [Flavobacterium spartansii]	64242	31182|vfid|74204|vsiid|100625|ssid|SubName: Full=Carboxy-terminal protease; EC=3.4.21.-;	3e-44
WP_070905745.1 2,3-diaminopropionate biosynthesis protein SbnB [Flavobacterium spartansii]	15679	7527|vfid|8940|vsiid|10858|ssid|hypothetical protein MW0090 [Staphylococcus aureus subsp. aureus MW2]	6e-42
WP_035628620.1 MULTISPECIES: conjugative transposon protein TraN [Flavobacterium]	44180	15918|vfid|36426|vsiid|57263|ssid|protein found in conjugate transposon [Bacteroides thetaiotaomicron VPI-5482]	3e-34
WP_070907176.1 GTP 3',8-cyclase MoaA [Flavobacterium spartansii]	46488	18226|vfid|41041|vsiid|61878|ssid|molybdenum cofactor biosynthesis protein A, putative [Pseudomonas putida KT2440]	3e-34
WP_017495095.1 MULTISPECIES: phosphonate ABC transporter ATP-binding protein [Flavobacterium]	44876	16614|vfid|37818|vsiid|58655|ssid|CP4-6 prophage; putative ferric transport protein ABC superfamily, atp_bind [Escherichia coli K12]	7e-34
WP_017498792.1 MULTISPECIES: MexH family multidrug efflux RND transporter periplasmic adaptor subunit [Flavobacterium]	52535	24249|vfid|58433|vsiid|79300|ssid|RND efflux membrane fusion protein precursor [Pseudomonas aeruginosa PA7]	6e-33
WP_070907451.1 two-component system response regulator [Flavobacterium spartansii]	1875	2504|vfid|2746|vsiid|3102|ssid|two component response transcriptional regulatory protein MprA [Mycobacterium tuberculosis H37Rv]	2e-32
WP_070906725.1 glycosyl transferase family 2 [Flavobacterium spartansii]	16864	8206|vfid|10325|vsiid|12785|ssid|glycosyltransferase [Campylobacter jejuni subsp. jejuni NCTC 11168]	7e-31
WP_083342495.1 glycosyl transferase [Flavobacterium spartansii]	1741	2437|vfid|2612|vsiid|2901|ssid|beta-1,4-glucosyltransferase [Neisseria meningitidis MC58]	7e-31
WP_070907514.1 ABC transporter ATP-binding protein [Flavobacterium spartansii]	50038	21751|vfid|53684|vsiid|74551|ssid|ABC transporter-related protein [Bacillus cereus subsp. cytotoxis NVH 391-98]	9e-30
WP_070908512.1 glutamate 5-kinase [Flavobacterium spartansii]	47715	19453|vfid|43495|vsiid|64332|ssid|gamma-glutamyl kinase [Sinorhizobium meliloti 1021]	8e-29
WP_070908849.1 two-component system response regulator [Flavobacterium spartansii]	1877	2505|vfid|2748|vsiid|3105|ssid|two component system response transcriptional positive regulator PHOP [Mycobacterium tuberculosis H37Rv]	1e-28
WP_017497133.1 MULTISPECIES: DNA-binding response regulator [Flavobacterium]	1875	2504|vfid|2746|vsiid|3102|ssid|two component response transcriptional regulatory protein MprA [Mycobacterium tuberculosis H37Rv]	2e-28
WP_070906344.1 pyrroline-5-carboxylate reductase [Flavobacterium spartansii]	46826	18564|vfid|41717|vsiid|62554|ssid|pyrroline-5-carboxylate reductase [Streptococcus agalactiae 2603V/R]	1e-27
WP_017498592.1 MULTISPECIES: ABC transporter ATP-binding protein [Flavobacterium]	47124	18862|vfid|42313|vsiid|63150|ssid|hypothetical protein gbs0179 [Streptococcus agalactiae NEM316]	2e-26
WP_070906154.1 RNA polymerase [Flavobacterium spartansii]	16053	7794|vfid|9513|vsiid|11570|ssid|RNA polymerase sigma factor AlgU [Pseudomonas aeruginosa PAO1]	2e-25
WP_026110092.1 MULTISPECIES: SusC/RagA family TonB-linked outer membrane protein [Flavobacterium]	44211	15949|vfid|36488|vsiid|57325|ssid|hypothetical protein BT_2626 [Bacteroides thetaiotaomicron VPI-5482]	1e-24
WP_070906831.1 peptidase S8 [Flavobacterium spartansii]	20788	9998|vfid|16703|vsiid|21815|ssid|RecName: Full=Subtilisin NAT; EC=3.4.21.62; AltName: Full=Nattokinase; Flags: Precursor;	8e-22
WP_070908695.1 biotin attachment protein [Flavobacterium spartansii]	43425	15154|vfid|24352|vsiid|45172|ssid|SubName: Full=Secretion protein;	2e-21
WP_070907362.1 transcriptional regulator [Flavobacterium spartansii]	16089	7812|vfid|9549|vsiid|11624|ssid|transcriptional regulator PchR [Pseudomonas aeruginosa PAO1]	1e-20
WP_017494917.1 MULTISPECIES: twin-arginine translocase subunit TatC [Flavobacterium]	3047	3469|vfid|4544|vsiid|5108|ssid|sec-independent protein translocase	2e-19
WP_070907315.1 hypothetical protein [Flavobacterium spartansii]	44009	15747|vfid|36084|vsiid|56921|ssid|secretion activator protein [Brucella melitensis bv. 1 str. 16M]	8e-19
WP_035625466.1 MULTISPECIES: AraC family transcriptional regulator [Flavobacterium]	49276	21014|vfid|46615|vsiid|67452|ssid|AraC family transcriptional regulator [Yersinia pestis KIM 10]	7e-18
WP_017497113.1 MULTISPECIES: protein-L-isoaspartate O-methyltransferase [Flavobacterium]	47445	19183|vfid|42955|vsiid|63792|ssid|O-methyltransferase [Streptomyces coelicolor A3 2 ]	2e-16
WP_070905656.1 signal peptide peptidase SppA [Flavobacterium spartansii]	46563	18301|vfid|41191|vsiid|62028|ssid|phage minor capsid protein C, putative [Pseudomonas putida KT2440]	3e-16
WP_070908768.1 AAA family ATPase [Flavobacterium spartansii]	47786	19524|vfid|43637|vsiid|64474|ssid|AAA family ATPase [Shewanella oneidensis MR-1]	8e-15
WP_070908628.1 hypothetical protein [Flavobacterium spartansii]	43469	15198|vfid|24396|vsiid|45216|ssid|SubName: Full=Putative uncharacterized protein;	9e-14
WP_070906967.1 flagellar motor protein MotB [Flavobacterium spartansii]	63454	30491|vfid|72627|vsiid|98855|ssid|RecName: Full=Outer membrane lipoprotein omp16; AltName: Full=16.5 kDa minor OMP; Short=16 kDa OMP; AltName: Full=Minor outer membrane protein omp16; Flags: Precursor;	1e-13
WP_083342606.1 hypothetical protein [Flavobacterium spartansii]	15805	7650|vfid|9186|vsiid|11104|ssid|Putataive AraC type regulator [Escherichia coli CFT073]	1e-13
WP_017495397.1 MULTISPECIES: transcriptional repressor [Flavobacterium]	15477	7363|vfid|8612|vsiid|10530|ssid|ferric uptake regulator [Shigella flexneri 2a str. 301]	2e-13
WP_070908244.1 AraC family transcriptional regulator [Flavobacterium spartansii]	48310	20048|vfid|44684|vsiid|65521|ssid|4-hydroxyphenylacetate 3-monooxygenase operon regulatory protein [Salmonella enterica subsp. enterica serovar Typhi str. Ty2]	4e-13
WP_017496876.1 MULTISPECIES: deoxyuridine 5'-triphosphate nucleotidohydrolase [Flavobacterium]	45937	17675|vfid|39939|vsiid|60776|ssid|deoxyuridine 5`-triphosphate nucleotidohydrolase [Lactococcus lactis subsp. lactis Il1403]	8e-13
WP_035625445.1 MULTISPECIES: SusD/RagB family nutrient-binding outer membrane lipoprotein [Flavobacterium]	15621	7469|vfid|8824|vsiid|10742|ssid|hypothetical protein BT_0318 [Bacteroides thetaiotaomicron VPI-5482]	8e-12
WP_017497313.1 MULTISPECIES: MerR family transcriptional regulator [Flavobacterium]	15609	7457|vfid|8800|vsiid|10718|ssid|hypothetical protein BT_1811 [Bacteroides thetaiotaomicron VPI-5482]	9e-12
WP_070907981.1 hydrolase TatD [Flavobacterium spartansii]	3049	3471|vfid|4548|vsiid|5112|ssid|Dnase	2e-11
WP_070905478.1 DNA polymerase III subunit epsilon [Flavobacterium spartansii]	48525	20263|vfid|45114|vsiid|65951|ssid|putative exonuclease [Salmonella enterica subsp. enterica serovar Typhi str. Ty2]	5e-11
WP_070905744.1 non-ribosomal peptide synthetase [Flavobacterium spartansii]	15728	7573|vfid|9032|vsiid|10950|ssid|nonribosomal peptide synthetase DhbF [Bacillus anthracis str. Ames]	0
WP_070905749.1 non-ribosomal peptide synthetase [Flavobacterium spartansii]	16095	7815|vfid|9555|vsiid|11632|ssid|pyoverdine synthetase D [Pseudomonas aeruginosa PAO1]	0							2e-91	26	315	2e-85	30	262	2e-69	32	76.3	2e-13	24	69.3	2e-11	28
WP_070908828.1 non-ribosomal peptide synthetase [Flavobacterium spartansii]	16095	7815|vfid|9555|vsiid|11632|ssid|pyoverdine synthetase D [Pseudomonas aeruginosa PAO1]	0
WP_070908829.1 non-ribosomal peptide synthetase [Flavobacterium spartansii]	16095	7815|vfid|9555|vsiid|11632|ssid|pyoverdine synthetase D [Pseudomonas aeruginosa PAO1]	0
WP_070905554.1 erythronolide synthase [Flavobacterium spartansii]	1823	2478|vfid|2694|vsiid|3024|ssid|multifunctional mycocerosic acid synthase membrane-associated MAS [Mycobacterium tuberculosis H37Rv]	4e-93
WP_070907473.1 ABC transporter [Flavobacterium spartansii]	48743	20481|vfid|45550|vsiid|66387|ssid|ABC transporter ATPase component [Salmonella enterica subsp. enterica serovar Typhimurium str. LT2]	7e-83
WP_070908335.1 IucA/IucC family protein [Flavobacterium spartansii]	15740	7585|vfid|9056|vsiid|10974|ssid|Siderophore biosynthesis protein [Bacillus cereus ATCC 14579]	5e-81
WP_017495248.1 MULTISPECIES: MFS transporter [Flavobacterium]	3029	3451|vfid|4508|vsiid|5072|ssid|multidrug resistance B protein	3e-72
WP_083342591.1 hypothetical protein [Flavobacterium spartansii]	16097	7816|vfid|9557|vsiid|11636|ssid|pyoverdine biosynthesis protein PvdE [Pseudomonas aeruginosa PAO1]	4e-63
WP_070906296.1 RND transporter [Flavobacterium spartansii]	52670	24384|vfid|58698|vsiid|79565|ssid|major intrinsic multiple antibiotic resistance efflux outer membrane protein OprM precursor [Pseudomonas aeruginosa PAO1]	3e-56
WP_017495487.1 MULTISPECIES: dihydrolipoyl dehydrogenase [Flavobacterium]	47056	18794|vfid|42177|vsiid|63014|ssid|pyridine nucleotide-disulfide oxidoreductase [Streptococcus agalactiae NEM316]	3e-53
WP_070908837.1 gamma-glutamyltransferase [Flavobacterium spartansii]	3193	3615|vfid|4694|vsiid|5258|ssid|capD belongs to the gamma-glutamyl-transpeptidase family and may be involved in anchoring the capsule to the peptidoglycan.	4e-46
WP_070908416.1 LysR family transcriptional regulator [Flavobacterium spartansii]	2839	3261|vfid|4128|vsiid|4692|ssid|oxidative stress regulatory protein	9e-46
WP_070905496.1 acyl-CoA dehydrogenase [Flavobacterium spartansii]	44503	16241|vfid|37072|vsiid|57909|ssid|putative acyl-coa dehydrogenase [Escherichia coli CFT073]	3e-44
WP_070907207.1 MULTISPECIES: dihydrolipoyl dehydrogenase [Flavobacterium]	46766	18504|vfid|41597|vsiid|62434|ssid|pyridine nucleotide-disulfide oxidoreductase [Streptococcus agalactiae 2603V/R]	3e-44
WP_070906657.1 helicase [Flavobacterium spartansii]	54744	26455|vfid|62854|vsiid|83722|ssid|eukaryotic translation initiation factor 4A [Toxoplasma gondii]	1e-41
WP_070906071.1 acyl-CoA dehydrogenase [Flavobacterium spartansii]	44503	16241|vfid|37072|vsiid|57909|ssid|putative acyl-coa dehydrogenase [Escherichia coli CFT073]	2e-37
WP_035625443.1 MULTISPECIES: endonuclease/exonuclease/phosphatase [Flavobacterium]	44215	15953|vfid|36496|vsiid|57333|ssid|hypothetical protein BT_2630 [Bacteroides thetaiotaomicron VPI-5482]	5e-37
WP_070905804.1 sulfurase [Flavobacterium spartansii]	48355	20093|vfid|44774|vsiid|65611|ssid|hypothetical protein t1860 [Salmonella enterica subsp. enterica serovar Typhi str. Ty2]	3e-35
WP_070906050.1 L,D-transpeptidase [Flavobacterium spartansii]	48809	20547|vfid|45682|vsiid|66519|ssid|hypothetical protein STM0995 [Salmonella enterica subsp. enterica serovar Typhimurium str. LT2]	9e-35
WP_070906806.1 Maebl [Flavobacterium spartansii]	44235	15973|vfid|36536|vsiid|57373|ssid|hypothetical protein BT_2650 [Bacteroides thetaiotaomicron VPI-5482]	9e-35
WP_070908102.1 hypothetical protein [Flavobacterium spartansii]	17180	8395|vfid|10662|vsiid|13271|ssid|sensory box histidine kinase/response regulator [Legionella pneumophila subsp. pneumophila str. Philadelphia 1]	5e-33
WP_070906894.1 hypothetical protein [Flavobacterium spartansii]	47066	18804|vfid|42197|vsiid|63034|ssid|DNA-binding response regulator [Streptococcus agalactiae NEM316]	2e-31
WP_017497769.1 MULTISPECIES: malonyl CoA-acyl carrier protein transacylase [Flavobacterium]	44502	16240|vfid|37070|vsiid|57907|ssid|putative transacylase [Escherichia coli CFT073]	3e-31
WP_017497633.1 MULTISPECIES: SusC/RagA family TonB-linked outer membrane protein [Flavobacterium]	15648	7496|vfid|8878|vsiid|10796|ssid|putative outer membrane protein, probably involved in nutrient binding [Bacteroides thetaiotaomicron VPI-5482]	6e-31
WP_017496379.1 MULTISPECIES: peptidase M42 [Flavobacterium]	46827	18565|vfid|41719|vsiid|62556|ssid|glutamyl-aminopeptidase [Streptococcus agalactiae 2603V/R]	6e-30
WP_070907894.1 SusC/RagA family TonB-linked outer membrane protein [Flavobacterium spartansii]	44211	15949|vfid|36488|vsiid|57325|ssid|hypothetical protein BT_2626 [Bacteroides thetaiotaomicron VPI-5482]	3e-29
WP_017498438.1 MULTISPECIES: DNA-binding response regulator [Flavobacterium]	17178	8394|vfid|10660|vsiid|13268|ssid|response regulator GacA [Legionella pneumophila subsp. pneumophila str. Philadelphia 1]	9e-28
WP_070907173.1 DNA-binding response regulator [Flavobacterium spartansii]	40867	13385|vfid|21211|vsiid|40822|ssid|transcriptional activator [Salmonella typhimurium LT2]	2e-27
WP_070906727.1 glycosyl transferase family 2 [Flavobacterium spartansii]	16864	8206|vfid|10325|vsiid|12785|ssid|glycosyltransferase [Campylobacter jejuni subsp. jejuni NCTC 11168]	5e-27
WP_070906193.1 glycosyltransferase [Flavobacterium spartansii]	44835	16573|vfid|37736|vsiid|58573|ssid|hypothetical protein c1194 [Escherichia coli CFT073]	9e-27
WP_083342614.1 SusC/RagA family TonB-linked outer membrane protein [Flavobacterium spartansii]	15648	7496|vfid|8878|vsiid|10796|ssid|putative outer membrane protein, probably involved in nutrient binding [Bacteroides thetaiotaomicron VPI-5482]	5e-26
WP_017498372.1 MULTISPECIES: class II fructose-bisphosphate aldolase [Flavobacterium]	47070	18808|vfid|42205|vsiid|63042|ssid|fructose-bisphosphate aldolase [Streptococcus agalactiae NEM316]	3e-25
WP_070907201.1 DNA-binding response regulator [Flavobacterium spartansii]	40867	13385|vfid|21211|vsiid|40822|ssid|transcriptional activator [Salmonella typhimurium LT2]	7e-25
WP_070908684.1 DNA-binding response regulator [Flavobacterium spartansii]	16051	7793|vfid|9511|vsiid|11567|ssid|alginate biosynthesis regulatory protein AlgR [Pseudomonas aeruginosa PAO1]	4e-24
WP_070907395.1 MBL fold metallo-hydrolase [Flavobacterium spartansii]	2870	3292|vfid|4190|vsiid|4754|ssid|putative metallo-beta-lactamase family protein	8e-22
WP_070908323.1 hypothetical protein [Flavobacterium spartansii]	17180	8395|vfid|10662|vsiid|13271|ssid|sensory box histidine kinase/response regulator [Legionella pneumophila subsp. pneumophila str. Philadelphia 1]	9e-21
WP_017497280.1 MULTISPECIES: ferredoxin--NADP(+) reductase [Flavobacterium]	2512	2935|vfid|3610|vsiid|4172|ssid|thioredoxin	2e-20
WP_026110043.1 MULTISPECIES: gliding motility lipoprotein GldK [Flavobacterium]	46358	18096|vfid|40781|vsiid|61618|ssid|hypothetical protein mll5466 [Mesorhizobium loti MAFF303099]	5e-16
WP_017497513.1 MULTISPECIES: acyl-[acyl-carrier-protein]--UDP-N-acetylglucosamine O-acyltransferase [Flavobacterium]	3160	3582|vfid|4661|vsiid|5225|ssid|UDP-3-O-[3-hydroxymyristoyl] glucosamine N-acyltransferase. Lipid A biosynthesis; third step. Rifampicin resistance protein	2e-15
WP_017497774.1 MULTISPECIES: hypothetical protein [Flavobacterium]	48472	20210|vfid|45008|vsiid|65845|ssid|putative pirin-related protein [Salmonella enterica subsp. enterica serovar Typhi str. Ty2]	2e-15
WP_070908877.1 SusD/RagB family nutrient-binding outer membrane lipoprotein [Flavobacterium spartansii]	15621	7469|vfid|8824|vsiid|10742|ssid|hypothetical protein BT_0318 [Bacteroides thetaiotaomicron VPI-5482]	3e-15
WP_070906054.1 TonB-dependent receptor [Flavobacterium spartansii]	2027	2581|vfid|2901|vsiid|3332|ssid|heme-hemopexin utilization protein C [Haemophilus influenzae Rd KW20]	5e-14
WP_070908389.1 hypothetical protein [Flavobacterium spartansii]	44510	16248|vfid|37086|vsiid|57923|ssid|hypothetical protein c2471 [Escherichia coli CFT073]	2e-11
WP_017497284.1 MULTISPECIES: sulfate adenylyltransferase [Flavobacterium]	53555	25269|vfid|60410|vsiid|81277|ssid|ribosomal protection tetracycline resistance protein [Arcanobacterium pyogenes]	5e-11
WP_070908812.1 4-phosphopantetheinyl transferase [Flavobacterium spartansii]	44510	16248|vfid|37086|vsiid|57923|ssid|hypothetical protein c2471 [Escherichia coli CFT073]	1e-10
WP_070908467.1 protein tyrosine phosphatase [Flavobacterium spartansii]	47354	19092|vfid|42773|vsiid|63610|ssid|arsenate reductase [Streptomyces coelicolor A3 2 ]	2e-10
WP_070908826.1 non-ribosomal peptide synthetase [Flavobacterium spartansii]	16095	7815|vfid|9555|vsiid|11632|ssid|pyoverdine synthetase D [Pseudomonas aeruginosa PAO1]	2e-169
WP_017494633.1 MULTISPECIES: acriflavin resistance protein [Flavobacterium]	23799	10417|vfid|17122|vsiid|24393|ssid|SubName: Full=Acriflavine resistance protein AcrB ;	8e-126
WP_070908743.1 sugar hydrolase [Flavobacterium spartansii]	44214	15952|vfid|36494|vsiid|57331|ssid|putative alpha-1,2-mannosidase [Bacteroides thetaiotaomicron VPI-5482]	8e-100
WP_070908733.1 glycosyl transferase family 2 [Flavobacterium spartansii]	48743	20481|vfid|45550|vsiid|66387|ssid|ABC transporter ATPase component [Salmonella enterica subsp. enterica serovar Typhimurium str. LT2]	6e-70
WP_017495854.1 MULTISPECIES: penicillin-binding protein 1A [Flavobacterium]	52702	24416|vfid|58761|vsiid|79628|ssid|penicillin-binding protein 1A [Haemophilus influenzae R3021]	1e-67
WP_070908134.1 aromatic amino acid transporter AroP [Flavobacterium spartansii]	44874	16612|vfid|37814|vsiid|58651|ssid|putative amino acid/amine transport protein [Escherichia coli K12]	1e-62
WP_017498648.1 MULTISPECIES: ABC transporter ATP-binding protein [Flavobacterium]	3158	3580|vfid|4659|vsiid|5223|ssid|Multidrug resistance ABC transporter ATP-binding and permease protein	3e-61
WP_070905564.1 amine oxidase [Flavobacterium spartansii]	64643	31608|vfid|75102|vsiid|102276|ssid|RecName: Full=L-amino-acid oxidase; Short=LAAO; Short=LAO; EC=1.4.3.2; Flags: Precursor;	3e-61
WP_070907497.1 MATE family efflux transporter [Flavobacterium spartansii]	52621	24335|vfid|58603|vsiid|79470|ssid|multidrug resistance protein NorM Na+/drug antiporter [Vibrio parahaemolyticus RIMD 2210633]	2e-60
WP_070906446.1 gluconate transporter [Flavobacterium spartansii]	41984	13943|vfid|22333|vsiid|42503|ssid|hypothetical protein [Escherichia coli]	9e-56
WP_017498386.1 MULTISPECIES: RNA methyltransferase [Flavobacterium]	48744	20482|vfid|45552|vsiid|66389|ssid|23S rRNA m 2 G2445 methyltransferase [Salmonella enterica subsp. enterica serovar Typhimurium str. LT2]	1e-53
WP_070906186.1 beta-ACP synthase [Flavobacterium spartansii]	44840	16578|vfid|37746|vsiid|58583|ssid|3-oxoacyl- acyl carrier protein synthase I [Escherichia coli CFT073]	5e-46
WP_083342628.1 hybrid sensor histidine kinase/response regulator [Flavobacterium spartansii]	16188	7862|vfid|9651|vsiid|11778|ssid|virulence sensor protein [Bordetella pertussis Tohama I]	5e-40
WP_070908291.1 efflux transporter periplasmic adaptor subunit [Flavobacterium spartansii]	2871	3293|vfid|4192|vsiid|4756|ssid|putative RND family acriflavine resistance protein A precursor	9e-40
WP_070908214.1 relaxase [Flavobacterium spartansii]	44130	15868|vfid|36326|vsiid|57163|ssid|putative mobilization protein [Bacteroides thetaiotaomicron VPI-5482]	3e-39
WP_070907516.1 ABC transporter permease [Flavobacterium spartansii]	2884	3306|vfid|4218|vsiid|4782|ssid|macrolide-specific ABC-type efflux carrier	2e-35
WP_070905909.1 ABC transporter permease [Flavobacterium spartansii]	51963	23676|vfid|57357|vsiid|78224|ssid|RecName: Full=Macrolide export ATP-binding/permease protein macB	3e-35
WP_017496205.1 MULTISPECIES: two-component sensor histidine kinase [Flavobacterium]	43448	15177|vfid|24375|vsiid|45195|ssid|RecName: Full=Sensor protein; EC=2.7.13.3;	6e-32
WP_070908094.1 UDP-3-O-(3-hydroxymyristoyl)glucosamine N-acyltransferase [Flavobacterium spartansii]	3160	3582|vfid|4661|vsiid|5225|ssid|UDP-3-O-[3-hydroxymyristoyl] glucosamine N-acyltransferase. Lipid A biosynthesis; third step. Rifampicin resistance protein	2e-31
WP_070907263.1 hydrolase TatD [Flavobacterium spartansii]	3049	3471|vfid|4548|vsiid|5112|ssid|Dnase	1e-30
WP_070907240.1 isochorismate synthase [Flavobacterium spartansii]	2855	3277|vfid|4160|vsiid|4724|ssid|putative salicylate biosynthesis isochorismate synthase	4e-30
WP_017495032.1 MULTISPECIES: 23S rRNA (guanosine(2251)-2'-O)-methyltransferase RlmB [Flavobacterium]	46862	18600|vfid|41789|vsiid|62626|ssid|RNA methyltransferase [Streptococcus agalactiae 2603V/R]	1e-29
WP_017495609.1 MULTISPECIES: gluconate 5-dehydrogenase [Flavobacterium]	49189	20927|vfid|46442|vsiid|67279|ssid|2,5-dichloro-2,5-cyclohexadiene-1,4-diol dehydrogenase [Xylella fastidiosa 9a5c]	3e-29
WP_070908526.1 DNA-binding response regulator [Flavobacterium spartansii]	47126	18864|vfid|42317|vsiid|63154|ssid|hypothetical protein gbs0181 [Streptococcus agalactiae NEM316]	1e-27
WP_070908740.1 LacI family transcriptional regulator [Flavobacterium spartansii]	47063	18801|vfid|42191|vsiid|63028|ssid|hypothetical protein gbs0118 [Streptococcus agalactiae NEM316]	2e-27
WP_017498109.1 MULTISPECIES: site-specific tyrosine recombinase XerD [Flavobacterium]	44219	15957|vfid|36504|vsiid|57341|ssid|putative integrase/recombinase [Bacteroides thetaiotaomicron VPI-5482]	6e-25
WP_070908280.1 D-mannonate oxidoreductase [Flavobacterium spartansii]	49189	20927|vfid|46442|vsiid|67279|ssid|2,5-dichloro-2,5-cyclohexadiene-1,4-diol dehydrogenase [Xylella fastidiosa 9a5c]	8e-24
WP_070905788.1 two-component sensor histidine kinase [Flavobacterium spartansii]	46778	18516|vfid|41621|vsiid|62458|ssid|sensor histidine kinase [Streptococcus agalactiae 2603V/R]	4e-23
WP_017497036.1 MULTISPECIES: polyprenyl synthetase [Flavobacterium]	45727	17465|vfid|39519|vsiid|60356|ssid|heptaprenyl diphosphate synthase, component II, putative [Enterococcus faecalis V583]	3e-22
WP_026110093.1 MULTISPECIES: UDP-3-O-[3-hydroxymyristoyl] N-acetylglucosamine deacetylase [Flavobacterium]	2786	3208|vfid|4022|vsiid|4586|ssid|UDP-3-O-[3-hydroxymyristoyl] N-acetylglucosamine deacetylase	5e-22
WP_070906987.1 glycosyltransferase [Flavobacterium spartansii]	2231	2683|vfid|3105|vsiid|3638|ssid|putative glycosyltransferase [Yersinia enterocolitica subsp. enterocolitica 8081]	6e-22
WP_017496864.1 MULTISPECIES: ATP-binding protein [Flavobacterium]	50038	21751|vfid|53684|vsiid|74551|ssid|ABC transporter-related protein [Bacillus cereus subsp. cytotoxis NVH 391-98]	1e-21
WP_017497031.1 MULTISPECIES: DNA-binding response regulator [Flavobacterium]	16711	8129|vfid|10170|vsiid|12553|ssid|transcriptional regulator FimZ [Salmonella typhimurium LT2]	4e-21
WP_017495651.1 MULTISPECIES: DNA-binding response regulator [Flavobacterium]	16051	7793|vfid|9511|vsiid|11567|ssid|alginate biosynthesis regulatory protein AlgR [Pseudomonas aeruginosa PAO1]	2e-20
WP_070907562.1 DNA-binding response regulator [Flavobacterium spartansii]	16051	7793|vfid|9511|vsiid|11567|ssid|alginate biosynthesis regulatory protein AlgR [Pseudomonas aeruginosa PAO1]	2e-20
WP_026109927.1 MULTISPECIES: cell envelope biogenesis protein OmpA [Flavobacterium]	3044	3466|vfid|4538|vsiid|5102|ssid|motor torque providing	9e-19
WP_070908737.1 Two component regulator three Y domain protein [Flavobacterium spartansii]	56351	28062|vfid|66048|vsiid|86916|ssid|Cyst wall protein 1 [Giardia lamblia ATCC 50803]	9e-19
WP_083342532.1 sugar kinase [Flavobacterium spartansii]	44597	16335|vfid|37260|vsiid|58097|ssid|N-acetylmannosamine kinase [Escherichia coli CFT073]	3e-18
WP_070907891.1 SusD/RagB family nutrient-binding outer membrane lipoprotein [Flavobacterium spartansii]	15621	7469|vfid|8824|vsiid|10742|ssid|hypothetical protein BT_0318 [Bacteroides thetaiotaomicron VPI-5482]	5e-18
WP_017495137.1 MULTISPECIES: peroxidase [Flavobacterium]	2514	2937|vfid|3614|vsiid|4176|ssid|peroxiredoxin, alkyl hydroperoxide reductase	7e-18
WP_070906648.1 ABC transporter [Flavobacterium spartansii]	50037	21750|vfid|53682|vsiid|74549|ssid|hypothetical protein pLEW6932_p25 [Staphylococcus sp. 693-2]	2e-17
WP_083342423.1 two-component sensor histidine kinase [Flavobacterium spartansii]	17180	8395|vfid|10662|vsiid|13271|ssid|sensory box histidine kinase/response regulator [Legionella pneumophila subsp. pneumophila str. Philadelphia 1]	3e-17
WP_070907930.1 short-chain dehydrogenase [Flavobacterium spartansii]	25873	10660|vfid|17365|vsiid|26004|ssid|RecName: Full=2,3-dihydro-2,3-dihydroxybenzoate dehydrogenase; EC=1.3.1.28;	2e-15
WP_070908899.1 peptidase M15 [Flavobacterium spartansii]	53810	25524|vfid|60900|vsiid|81767|ssid|D,D-dipeptidase [Enterococcus faecalis]	1e-14
WP_017495180.1 MULTISPECIES: signal recognition particle-docking protein FtsY [Flavobacterium]	17028	8319|vfid|10510|vsiid|13043|ssid|flagellar biosynthesis regulator FlhF [Campylobacter jejuni subsp. jejuni NCTC 11168]	2e-14
WP_017497759.1 MULTISPECIES: RNA methyltransferase [Flavobacterium]	47149	18887|vfid|42363|vsiid|63200|ssid|hypothetical protein gbs0204 [Streptococcus agalactiae NEM316]	4e-14
WP_070905658.1 2-amino-4-hydroxy-6-hydroxymethyldihydropteridine diphosphokinase [Flavobacterium spartansii]	43422	15151|vfid|24349|vsiid|45169|ssid|SubName: Full=2-amino-4-hydroxy-6-hydroxymethyldihydropteridine pyrophosphokinase/dihydropteroate synthase; EC=2.5.1.15; EC=2.7.6.3;	1e-13
WP_035625429.1 MULTISPECIES: transcriptional regulator [Flavobacterium]	1875	2504|vfid|2746|vsiid|3102|ssid|two component response transcriptional regulatory protein MprA [Mycobacterium tuberculosis H37Rv]	5e-13
WP_070905518.1 hemagglutinin [Flavobacterium spartansii]	2135	2635|vfid|3009|vsiid|3494|ssid|flagellar rod assembly protein/muramidase FlgJ [Yersinia enterocolitica subsp. enterocolitica 8081]	1e-12
WP_070907110.1 hypothetical protein [Flavobacterium spartansii]	50174	21887|vfid|53951|vsiid|74818|ssid|beta-lactamase [Pseudomonas fluorescens Pf-5]	1e-12
WP_070905724.1 transcriptional regulator [Flavobacterium spartansii]	1875	2504|vfid|2746|vsiid|3102|ssid|two component response transcriptional regulatory protein MprA [Mycobacterium tuberculosis H37Rv]	2e-12
WP_070907920.1 hypothetical protein [Flavobacterium spartansii]	16312	7924|vfid|9775|vsiid|11964|ssid|glycosyl transferase CpsO V [Streptococcus agalactiae 2603V/R]	2e-12
WP_070907778.1 thioredoxin [Flavobacterium spartansii]	43416	15145|vfid|24343|vsiid|45163|ssid|SubName: Full=Thioredoxin;	5e-12
WP_070905702.1 hypothetical protein [Flavobacterium spartansii]	35758	11946|vfid|68347|vsiid|90934|ssid|RecName: Full=Serine protease AprX; EC=3.4.21.-;	9e-12
WP_070907816.1 DNA helicase RecQ [Flavobacterium spartansii]	54744	26455|vfid|62854|vsiid|83722|ssid|eukaryotic translation initiation factor 4A [Toxoplasma gondii]	7e-11
WP_070907485.1 adenylyl-sulfate kinase [Flavobacterium spartansii]	16924	8267|vfid|10406|vsiid|12887|ssid|adenylylsulfate kinase [Campylobacter jejuni subsp. jejuni NCTC 11168]	1e-10
WP_070906132.1 hypothetical protein [Flavobacterium spartansii]	16787	8167|vfid|10247|vsiid|12669|ssid|internalin A [Listeria monocytogenes EGD-e]	3e-10							0.26	28	29.6	7.3	24	29.6	7.7	30
WP_070907122.1 non-ribosomal peptide synthetase [Flavobacterium spartansii]	16095	7815|vfid|9555|vsiid|11632|ssid|pyoverdine synthetase D [Pseudomonas aeruginosa PAO1]	0
WP_070908819.1 non-ribosomal peptide synthetase [Flavobacterium spartansii]	16095	7815|vfid|9555|vsiid|11632|ssid|pyoverdine synthetase D [Pseudomonas aeruginosa PAO1]	0							5e-58	31
WP_070908825.1 non-ribosomal peptide synthetase [Flavobacterium spartansii]	16095	7815|vfid|9555|vsiid|11632|ssid|pyoverdine synthetase D [Pseudomonas aeruginosa PAO1]	0
WP_070907120.1 non-ribosomal peptide synthetase [Flavobacterium spartansii]	16095	7815|vfid|9555|vsiid|11632|ssid|pyoverdine synthetase D [Pseudomonas aeruginosa PAO1]	5e-168							1e-09	21
WP_070906067.1 ABC transporter ATP-binding protein [Flavobacterium spartansii]	41936	13919|vfid|22285|vsiid|42431|ssid|HlyB protein [Escherichia coli]	3e-84
WP_070905953.1 S9 family peptidase [Flavobacterium spartansii]	63835	30784|vfid|73222|vsiid|99562|ssid|RecName: Full=Venom dipeptidyl peptidase 4; EC=3.4.14.5; AltName: Full=Venom dipeptidyl peptidase IV; AltName: Allergen=Ves v 3; Flags: Precursor;	6e-72
WP_017498126.1 MULTISPECIES: glycosyl transferase family 2 [Flavobacterium]	45707	17445|vfid|39479|vsiid|60316|ssid|ABC transporter, ATP-binding protein [Enterococcus faecalis V583]	2e-65
WP_070905911.1 penicillin-binding protein 2 [Flavobacterium spartansii]	52709	24423|vfid|58773|vsiid|79640|ssid|hypothetical protein CKO_01083 [Citrobacter koseri ATCC BAA-895]	4e-62
WP_081912538.1 MULTISPECIES: N-6 DNA methylase [Flavobacterium]	41642	13772|vfid|21991|vsiid|41989|ssid|DNA methylase HsdM, putative [Vibrio cholerae O1 biovar El Tor str. N16961]	2e-52
WP_017494592.1 MULTISPECIES: aldehyde dehydrogenase family protein [Flavobacterium]	46493	18231|vfid|41051|vsiid|61888|ssid|aldehyde dehydrogenase family protein [Pseudomonas putida KT2440]	2e-51
WP_070908293.1 hypothetical protein [Flavobacterium spartansii]	52670	24384|vfid|58698|vsiid|79565|ssid|major intrinsic multiple antibiotic resistance efflux outer membrane protein OprM precursor [Pseudomonas aeruginosa PAO1]	5e-51
WP_070908168.1 aldehyde dehydrogenase family protein [Flavobacterium spartansii]	46493	18231|vfid|41051|vsiid|61888|ssid|aldehyde dehydrogenase family protein [Pseudomonas putida KT2440]	4e-50
WP_070905481.1 amino acid transporter [Flavobacterium spartansii]	45735	17473|vfid|39535|vsiid|60372|ssid|amino acid permease family protein [Enterococcus faecalis V583]	2e-49
WP_070908516.1 argininosuccinate synthase [Flavobacterium spartansii]	47068	18806|vfid|42201|vsiid|63038|ssid|argininosuccinate synthase [Streptococcus agalactiae NEM316]	5e-48
WP_081603501.1 MULTISPECIES: hemolysin [Flavobacterium]	2367	2790|vfid|3320|vsiid|3882|ssid|possible hemolysin	1e-45
WP_070906488.1 RNA polymerase sigma-54 factor [Flavobacterium spartansii]	43492	15220|vfid|24418|vsiid|45238|ssid|SubName: Full=RNA polymerase sigma-54 factor rpon;	3e-44
WP_017497795.1 MULTISPECIES: 1-pyrroline-5-carboxylate dehydrogenase [Flavobacterium]	48296	20034|vfid|44656|vsiid|65493|ssid|trifunctional transcriptional regulator/proline dehydrogenase/pyrroline-5-carboxylate dehydrogenase [Salmonella enterica subsp. enterica serovar Typhi str. Ty2]	1e-43
WP_017496731.1 MULTISPECIES: peptide chain release factor 3 [Flavobacterium]	53240	24954|vfid|59816|vsiid|80683|ssid|tetracycline resistance protein [Bacillus thuringiensis str. Al Hakam]	2e-42
WP_017495935.1 MULTISPECIES: ATP synthase subunit beta [Flavobacterium]	40775	13339|vfid|20832|vsiid|40392|ssid|type III secretion system ATPase [Yersinia pestis CO92]	7e-42
WP_017494898.1 MULTISPECIES: ABC transporter ATP-binding protein [Flavobacterium]	2021	2578|vfid|2895|vsiid|3323|ssid|iron III ABC transporter ATP-binding protein [Haemophilus influenzae Rd KW20]	8e-42
WP_070906291.1 GTP-binding protein [Flavobacterium spartansii]	44767	16505|vfid|37600|vsiid|58437|ssid|hypothetical protein c1267 [Escherichia coli CFT073]	2e-41
WP_070906963.1 amino acid permease [Flavobacterium spartansii]	45735	17473|vfid|39535|vsiid|60372|ssid|amino acid permease family protein [Enterococcus faecalis V583]	3e-41
WP_017495560.1 MULTISPECIES: glutamate dehydrogenase [Flavobacterium]	2332	2755|vfid|3250|vsiid|3812|ssid|glutamate dehydrogenase	2e-39
WP_017497022.1 MULTISPECIES: penicillin-binding protein [Flavobacterium]	44273	16011|vfid|36612|vsiid|57449|ssid|penicillin-binding protein 2B PBP-2B [Bacteroides thetaiotaomicron VPI-5482]	6e-37
WP_017496872.1 MULTISPECIES: ATP synthase subunit alpha [Flavobacterium]	40665	13284|vfid|20593|vsiid|40096|ssid|type III secretion system ATPase [Pseudomonas aeruginosa PAO1]	2e-36
WP_070906804.1 8-amino-7-oxononanoate synthase [Flavobacterium spartansii]	2785	3207|vfid|4020|vsiid|4584|ssid|acyl-CoA transferase	2e-36
WP_070907847.1 DegT/DnrJ/EryC1/StrS aminotransferase [Flavobacterium spartansii]	43476	15205|vfid|24403|vsiid|45223|ssid|SubName: Full=Lipopolysaccharide biosynthesis protein O-antigen-related ;	9e-36
WP_017495288.1 MULTISPECIES: hemolysin D [Flavobacterium]	2881	3303|vfid|4212|vsiid|4776|ssid|putative multidrug efflux system exported protein	4e-34
WP_070907236.1 aldehyde dehydrogenase [Flavobacterium spartansii]	40639	13271|vfid|20471|vsiid|39962|ssid|aldehyde dehydrogenase [Vibrio cholerae O1 biovar El Tor str. N16961]	7e-34
WP_070908479.1 12-oxophytodienoate reductase [Flavobacterium spartansii]	46492	18230|vfid|41049|vsiid|61886|ssid|Oye family NADH-dependent flavin oxidoreductase [Pseudomonas putida KT2440]	1e-31
WP_017498295.1 MULTISPECIES: DEAD/DEAH box helicase [Flavobacterium]	45882	17620|vfid|39829|vsiid|60666|ssid|hypothetical protein lin2589 [Listeria innocua Clip11262]	4e-30
WP_070908390.1 hypothetical protein [Flavobacterium spartansii]	44490	16228|vfid|37046|vsiid|57883|ssid|putative thioesterase [Escherichia coli CFT073]	3e-28
WP_070905794.1 LacI family transcriptional regulator [Flavobacterium spartansii]	16435	7991|vfid|9898|vsiid|12143|ssid|LacI family sugar-binding transcriptional regulator [Enterococcus faecalis V583]	9e-28
WP_070905942.1 lipid-A-disaccharide synthase [Flavobacterium spartansii]	17334	8472|vfid|10816|vsiid|13502|ssid|ipid-A-disaccharide synthase [Helicobacter pylori 26695]	1e-27
WP_070907769.1 SusC/RagA family TonB-linked outer membrane protein [Flavobacterium spartansii]	44211	15949|vfid|36488|vsiid|57325|ssid|hypothetical protein BT_2626 [Bacteroides thetaiotaomicron VPI-5482]	9e-27
WP_070908544.1 4-hydroxy-tetrahydrodipicolinate synthase [Flavobacterium spartansii]	44598	16336|vfid|37262|vsiid|58099|ssid|N-acetylneuraminate lyase [Escherichia coli CFT073]	2e-25
WP_070908345.1 glycosyl transferase family 2 [Flavobacterium spartansii]	2615	3038|vfid|3775|vsiid|4337|ssid|glycosyl transferase	4e-25
WP_070907170.1 quinone oxidoreductase [Flavobacterium spartansii]	47346	19084|vfid|42757|vsiid|63594|ssid|polyketide synthase [Streptomyces coelicolor A3 2 ]	5e-25
WP_070908083.1 two-component sensor histidine kinase [Flavobacterium spartansii]	46778	18516|vfid|41621|vsiid|62458|ssid|sensor histidine kinase [Streptococcus agalactiae 2603V/R]	5e-23
WP_070907843.1 glycosyl transferase family 2 [Flavobacterium spartansii]	2302	2725|vfid|3190|vsiid|3752|ssid|glycosyltransferase 2	8e-23
WP_070908817.1 hypothetical protein [Flavobacterium spartansii]	44490	16228|vfid|37046|vsiid|57883|ssid|putative thioesterase [Escherichia coli CFT073]	6e-22
WP_070907781.1 histidinol-phosphate transaminase [Flavobacterium spartansii]	16956	8283|vfid|10438|vsiid|12935|ssid|putative aminotransferase [Campylobacter jejuni subsp. jejuni NCTC 11168]	2e-21
WP_070908525.1 hypothetical protein [Flavobacterium spartansii]	16057	7796|vfid|9517|vsiid|11576|ssid|alginate biosynthesis protein AlgZ/FimS [Pseudomonas aeruginosa PAO1]	7e-21
WP_070907042.1 DNA-binding response regulator [Flavobacterium spartansii]	16051	7793|vfid|9511|vsiid|11567|ssid|alginate biosynthesis regulatory protein AlgR [Pseudomonas aeruginosa PAO1]	2e-20
WP_070907064.1 aminodeoxychorismate synthase component I [Flavobacterium spartansii]	16071	7803|vfid|9531|vsiid|11597|ssid|salicylate biosynthesis isochorismate synthase [Pseudomonas aeruginosa PAO1]	3e-20
WP_070908879.1 short-chain dehydrogenase/reductase [Flavobacterium spartansii]	3023	3445|vfid|4496|vsiid|5060|ssid|2,3-dihydro-2,3-dihydroxybenzoate dehydrogenase	1e-19
WP_070906492.1 two-component system response regulator [Flavobacterium spartansii]	16051	7793|vfid|9511|vsiid|11567|ssid|alginate biosynthesis regulatory protein AlgR [Pseudomonas aeruginosa PAO1]	8e-18
WP_070908821.1 hypothetical protein [Flavobacterium spartansii]	47043	18781|vfid|42151|vsiid|62988|ssid|GntR family transcriptional regulator [Streptococcus agalactiae NEM316]	1e-16
WP_070907846.1 hypothetical protein [Flavobacterium spartansii]	2233	2684|vfid|3107|vsiid|3641|ssid|putative glycosyl transferase [Yersinia enterocolitica subsp. enterocolitica 8081]	5e-16
WP_070908854.1 DNA polymerase III, subunit gamma and tau [Flavobacterium spartansii]	48841	20579|vfid|45746|vsiid|66583|ssid|recombination factor protein RarA [Salmonella enterica subsp. enterica serovar Typhimurium str. LT2]	3e-14
WP_070907895.1 SusD/RagB family nutrient-binding outer membrane lipoprotein [Flavobacterium spartansii]	15621	7469|vfid|8824|vsiid|10742|ssid|hypothetical protein BT_0318 [Bacteroides thetaiotaomicron VPI-5482]	7e-14
WP_070908183.1 peptidase M48 [Flavobacterium spartansii]	48446	20184|vfid|44956|vsiid|65793|ssid|putative lipoprotein [Salmonella enterica subsp. enterica serovar Typhi str. Ty2]	5e-13
WP_070908497.1 flagellar motor protein MotB [Flavobacterium spartansii]	39316	12433|vfid|19139|vsiid|37492|ssid|RecName: Full=Outer membrane porin F; Flags: Precursor;	5e-13
WP_083342433.1 acyl-[acyl-carrier-protein]--UDP-N-acetylglucosamine O-acyltransferase [Flavobacterium spartansii]	3160	3582|vfid|4661|vsiid|5225|ssid|UDP-3-O-[3-hydroxymyristoyl] glucosamine N-acyltransferase. Lipid A biosynthesis; third step. Rifampicin resistance protein	5e-13
WP_035625496.1 MULTISPECIES: response regulator [Flavobacterium]	16051	7793|vfid|9511|vsiid|11567|ssid|alginate biosynthesis regulatory protein AlgR [Pseudomonas aeruginosa PAO1]	7e-13
WP_017496905.1 MULTISPECIES: 4-hydroxybenzoyl-CoA thioesterase [Flavobacterium]	44836	16574|vfid|37738|vsiid|58575|ssid|hypothetical protein c1193 [Escherichia coli CFT073]	9e-13
WP_070908287.1 ATPase [Flavobacterium spartansii]	47786	19524|vfid|43637|vsiid|64474|ssid|AAA family ATPase [Shewanella oneidensis MR-1]	2e-12
WP_070905719.1 response regulator [Flavobacterium spartansii]	16051	7793|vfid|9511|vsiid|11567|ssid|alginate biosynthesis regulatory protein AlgR [Pseudomonas aeruginosa PAO1]	3e-12
WP_017496112.1 MULTISPECIES: carbonic anhydrase [Flavobacterium]	16761	8154|vfid|10221|vsiid|12630|ssid|putative carbonic anhydrase [Salmonella typhimurium LT2]	2e-11
WP_070908078.1 bifunctional imidazole glycerol-phosphate dehydratase/histidinol phosphatase [Flavobacterium spartansii]	2791	3213|vfid|4032|vsiid|4596|ssid|putative D-glycero-d-manno-heptose 1,7-bisphosphate phosphatase	2e-11
WP_070905685.1 DNA mismatch repair protein [Flavobacterium spartansii]	41005	13454|vfid|21349|vsiid|41029|ssid|DNA mismatch repair protein [Salmonella typhimurium LT2]	3e-11
WP_017496877.1 MULTISPECIES: nucleotidyltransferase [Flavobacterium]	2548	2971|vfid|3682|vsiid|4244|ssid|glucose-1-phosphate thymidylyltransferase	5e-11
WP_070906506.1 NAD-dependent epimerase [Flavobacterium spartansii]	16280	7908|vfid|9743|vsiid|11916|ssid|capsular polysaccharide biosynthesis protein Cps4J [Streptococcus pneumoniae TIGR4]	2e-10
WP_070905841.1 AraC family transcriptional regulator [Flavobacterium spartansii]	16017	7776|vfid|9450|vsiid|11462|ssid|putative transcriptional regulator [Pseudomonas aeruginosa PAO1]	5e-10
WP_017497013.1 MULTISPECIES: cell division protein FtsA [Flavobacterium]	38059	12263|vfid|18968|vsiid|36409|ssid|SubName: Full=Rod shape-determining protein MreB;	7e-10
WP_070906741.1 aspartate racemase [Flavobacterium spartansii]	41504	13703|vfid|21853|vsiid|41783|ssid|unknown [Shigella flexneri 2a]	8e-10
WP_070908813.1 non-ribosomal peptide synthetase [Flavobacterium spartansii]	16095	7815|vfid|9555|vsiid|11632|ssid|pyoverdine synthetase D [Pseudomonas aeruginosa PAO1]	0
WP_017495418.1 MULTISPECIES: ABC transporter [Flavobacterium]	16196	7866|vfid|9659|vsiid|11790|ssid|cyclolysin secretion ATP-binding protein [Bordetella pertussis Tohama I]	3e-71
WP_070908333.1 IucA/IucC family protein [Flavobacterium spartansii]	44584	16322|vfid|37234|vsiid|58071|ssid|IucC protein [Escherichia coli CFT073]	2e-66
WP_017497626.1 MULTISPECIES: ABC-F family ATPase [Flavobacterium]	45707	17445|vfid|39479|vsiid|60316|ssid|ABC transporter, ATP-binding protein [Enterococcus faecalis V583]	1e-62
WP_070908814.1 cyclic peptide transporter [Flavobacterium spartansii]	16097	7816|vfid|9557|vsiid|11636|ssid|pyoverdine biosynthesis protein PvdE [Pseudomonas aeruginosa PAO1]	3e-61
WP_070908476.1 MFS transporter [Flavobacterium spartansii]	3029	3451|vfid|4508|vsiid|5072|ssid|multidrug resistance B protein	1e-59
WP_017494901.1 MULTISPECIES: molecular chaperone HtpG [Flavobacterium]	54671	26382|vfid|62721|vsiid|83589|ssid|Hsp90 [Cryptosporidium parvum Iowa II]	2e-51
WP_070906918.1 L,D-transpeptidase [Flavobacterium spartansii]	48809	20547|vfid|45682|vsiid|66519|ssid|hypothetical protein STM0995 [Salmonella enterica subsp. enterica serovar Typhimurium str. LT2]	5e-39
WP_070908690.1 serine/threonine protein kinase [Flavobacterium spartansii]	41624	13763|vfid|21973|vsiid|41963|ssid|helicase, putative [Vibrio cholerae O1 biovar El Tor str. N16961]	2e-37
WP_070907404.1 anthranilate phosphoribosyltransferase [Flavobacterium spartansii]	41730	13816|vfid|22079|vsiid|42122|ssid|anthranilate phosphoribosyltransferase [Mycobacterium tuberculosis H37Rv]	7e-37
WP_070906360.1 8-amino-7-oxononanoate synthase [Flavobacterium spartansii]	2785	3207|vfid|4020|vsiid|4584|ssid|acyl-CoA transferase	1e-36
WP_070907388.1 NADP-dependent glyceraldehyde-3-phosphate dehydrogenase [Flavobacterium spartansii]	46493	18231|vfid|41051|vsiid|61888|ssid|aldehyde dehydrogenase family protein [Pseudomonas putida KT2440]	2e-35
WP_017497339.1 MULTISPECIES: glucose/galactose MFS transporter [Flavobacterium]	17330	8470|vfid|10812|vsiid|13496|ssid|glucose/galactose transporter gluP [Helicobacter pylori 26695]	1e-33
WP_070908835.1 phosphoglucosamine mutase [Flavobacterium spartansii]	2215	2675|vfid|3089|vsiid|3614|ssid|phosphomannomutase [Yersinia enterocolitica subsp. enterocolitica 8081]	1e-33
WP_035627427.1 MULTISPECIES: restriction endonuclease [Flavobacterium]	41640	13771|vfid|21989|vsiid|41987|ssid|hypothetical protein VC1768 [Vibrio cholerae O1 biovar El Tor str. N16961]	3e-33
WP_017496105.1 MULTISPECIES: acyl-CoA dehydrogenase [Flavobacterium]	44503	16241|vfid|37072|vsiid|57909|ssid|putative acyl-coa dehydrogenase [Escherichia coli CFT073]	1e-30
WP_070908216.1 restriction endonuclease subunit R [Flavobacterium spartansii]	41634	13768|vfid|21983|vsiid|41978|ssid|type I restriction enzyme HsdR, putative [Vibrio cholerae O1 biovar El Tor str. N16961]	1e-29
WP_017497805.1 MULTISPECIES: ABC transporter ATP-binding protein [Flavobacterium]	41420	13661|vfid|21769|vsiid|41657|ssid|hemolysin transport protein [Escherichia coli O157:H7]	2e-29
WP_070907447.1 L-glyceraldehyde 3-phosphate reductase [Flavobacterium spartansii]	49187	20925|vfid|46438|vsiid|67275|ssid|sugar-phosphate dehydrogenase [Xylella fastidiosa 9a5c]	1e-28
WP_070906017.1 coproporphyrinogen III oxidase [Flavobacterium spartansii]	17747	8679|vfid|11231|vsiid|14124|ssid|coproporphyrinogen III oxidase [Escherichia coli CFT073]	5e-28
WP_070907393.1 cytochrome d ubiquinol oxidase subunit II [Flavobacterium spartansii]	45724	17462|vfid|39513|vsiid|60350|ssid|cytochrome d ubiquinol oxidase, subunit II [Enterococcus faecalis V583]	5e-27
WP_017497190.1 MULTISPECIES: SusD/RagB family nutrient-binding outer membrane lipoprotein [Flavobacterium]	15621	7469|vfid|8824|vsiid|10742|ssid|hypothetical protein BT_0318 [Bacteroides thetaiotaomicron VPI-5482]	3e-26
WP_070907109.1 two-component sensor histidine kinase [Flavobacterium spartansii]	46778	18516|vfid|41621|vsiid|62458|ssid|sensor histidine kinase [Streptococcus agalactiae 2603V/R]	6e-26
WP_070905834.1 UDP-N-acetylmuramoyl-tripeptide--D-alanyl-D-alanine ligase [Flavobacterium spartansii]	15625	7473|vfid|8832|vsiid|10750|ssid|alanine racemase [Bacteroides thetaiotaomicron VPI-5482]	4e-25
WP_070908080.1 histidinol-phosphate transaminase [Flavobacterium spartansii]	16956	8283|vfid|10438|vsiid|12935|ssid|putative aminotransferase [Campylobacter jejuni subsp. jejuni NCTC 11168]	6e-25
WP_070908536.1 two-component sensor histidine kinase [Flavobacterium spartansii]	46778	18516|vfid|41621|vsiid|62458|ssid|sensor histidine kinase [Streptococcus agalactiae 2603V/R]	4e-24
WP_070906764.1 glycosyl transferase family 2 [Flavobacterium spartansii]	2615	3038|vfid|3775|vsiid|4337|ssid|glycosyl transferase	7e-24
WP_026109902.1 MULTISPECIES: DNA-binding response regulator [Flavobacterium]	17178	8394|vfid|10660|vsiid|13268|ssid|response regulator GacA [Legionella pneumophila subsp. pneumophila str. Philadelphia 1]	3e-23
WP_070906056.1 oxidoreductase [Flavobacterium spartansii]	16166	7851|vfid|9629|vsiid|11745|ssid|oxidoreductase [Bordetella pertussis Tohama I]	3e-23
WP_070908623.1 alpha/beta hydrolase [Flavobacterium spartansii]	46502	18240|vfid|41069|vsiid|61906|ssid|hypothetical protein PP_2496 [Pseudomonas putida KT2440]	3e-23
WP_070905765.1 general secretion pathway protein GspD [Flavobacterium spartansii]	28283	10943|vfid|67700|vsiid|88847|ssid|RecName: Full=Virion export protein; AltName: Full=Gene 4 protein; Short=G4P; Flags: Precursor;	8e-23
WP_017494632.1 MULTISPECIES: RND transporter [Flavobacterium]	3071	3493|vfid|4572|vsiid|5136|ssid|Membrane-fusion protein & HlyD family secretion protein	3e-22
WP_070907617.1 glycosyltransferase [Flavobacterium spartansii]	44927	16665|vfid|37920|vsiid|58757|ssid|CPS-53 KpLE1 prophage; bactoprenol glucosyl transferase [Escherichia coli str. K-12 substr. MG1655]	3e-22
WP_070907468.1 histidinol phosphatase [Flavobacterium spartansii]	2275	2705|vfid|3149|vsiid|3703|ssid|capsular polysaccharide synthesis enzyme Cap8C [Staphylococcus aureus subsp. aureus MW2]	8e-21
WP_070907350.1 hypothetical protein [Flavobacterium spartansii]	48698	20436|vfid|45460|vsiid|66297|ssid|4-hydroxyphenylacetate catabolism [Salmonella enterica subsp. enterica serovar Typhimurium str. LT2]	1e-20
WP_070908666.1 PRTRC system protein B [Flavobacterium spartansii]	44233	15971|vfid|36532|vsiid|57369|ssid|hypothetical protein BT_2648 [Bacteroides thetaiotaomicron VPI-5482]	1e-20
WP_070906957.1 hypothetical protein [Flavobacterium spartansii]	2859	3281|vfid|4168|vsiid|4732|ssid|Similar to Pseudomonas aeruginosa AraC family activator of pyochelin and ferripyochelin receptor synthesis	4e-19
WP_070907876.1 sugar transporter [Flavobacterium spartansii]	16974	8292|vfid|10456|vsiid|12962|ssid|capsular polysaccharide ABC transporter, periplasmic polysaccharide-binding protein [Campylobacter jejuni subsp. jejuni NCTC 11168]	6e-19
WP_017497635.1 MULTISPECIES: DNA-binding response regulator [Flavobacterium]	16051	7793|vfid|9511|vsiid|11567|ssid|alginate biosynthesis regulatory protein AlgR [Pseudomonas aeruginosa PAO1]	1e-18
WP_051885884.1 MULTISPECIES: hypothetical protein [Flavobacterium]	17180	8395|vfid|10662|vsiid|13271|ssid|sensory box histidine kinase/response regulator [Legionella pneumophila subsp. pneumophila str. Philadelphia 1]	2e-18
WP_070906924.1 histidine kinase [Flavobacterium spartansii]	43446	15175|vfid|24373|vsiid|45193|ssid|RecName: Full=Sensor protein; EC=2.7.13.3;	2e-18
WP_070908256.1 short-chain dehydrogenase [Flavobacterium spartansii]	3023	3445|vfid|4496|vsiid|5060|ssid|2,3-dihydro-2,3-dihydroxybenzoate dehydrogenase	2e-18
WP_070906311.1 DNA polymerase IV [Flavobacterium spartansii]	48560	20298|vfid|45184|vsiid|66021|ssid|DNA polymerase V subunit UmuC [Salmonella enterica subsp. enterica serovar Typhi str. Ty2]	6e-18
WP_070908448.1 DNA-binding response regulator [Flavobacterium spartansii]	16051	7793|vfid|9511|vsiid|11567|ssid|alginate biosynthesis regulatory protein AlgR [Pseudomonas aeruginosa PAO1]	2e-17
WP_070906084.1 LysR family transcriptional regulator [Flavobacterium spartansii]	2839	3261|vfid|4128|vsiid|4692|ssid|oxidative stress regulatory protein	8e-17
WP_017496123.1 MULTISPECIES: DNA-directed RNA polymerase sigma-70 factor [Flavobacterium]	16053	7794|vfid|9513|vsiid|11570|ssid|RNA polymerase sigma factor AlgU [Pseudomonas aeruginosa PAO1]	1e-15
WP_070907199.1 transcription termination factor Rho [Flavobacterium spartansii]	40665	13284|vfid|20593|vsiid|40096|ssid|type III secretion system ATPase [Pseudomonas aeruginosa PAO1]	7e-15
WP_070906666.1 peptidase M41 [Flavobacterium spartansii]	43711	15449|vfid|35488|vsiid|56325|ssid|hypothetical protein bll8085 [Bradyrhizobium japonicum USDA 110]	4e-14
WP_017497155.1 MULTISPECIES: AsnC family transcriptional regulator [Flavobacterium]	48465	20203|vfid|44994|vsiid|65831|ssid|leucine-responsive transcriptional regulator [Salmonella enterica subsp. enterica serovar Typhi str. Ty2]	1e-13
WP_035746896.1 MULTISPECIES: mechanosensitive ion channel protein [Flavobacterium]	47048	18786|vfid|42161|vsiid|62998|ssid|hypothetical protein gbs0103 [Streptococcus agalactiae NEM316]	1e-13
WP_070908427.1 histidine kinase [Flavobacterium spartansii]	47125	18863|vfid|42315|vsiid|63152|ssid|hypothetical protein gbs0180 [Streptococcus agalactiae NEM316]	2e-13
WP_017496012.1 MULTISPECIES: AsnC family transcriptional regulator [Flavobacterium]	48465	20203|vfid|44994|vsiid|65831|ssid|leucine-responsive transcriptional regulator [Salmonella enterica subsp. enterica serovar Typhi str. Ty2]	4e-13
WP_070908886.1 N-acetylmuramoyl-L-alanine amidase [Flavobacterium spartansii]	43699	15437|vfid|35464|vsiid|56301|ssid|N-acetylmuramoyl-L-alanine amidase sporulation mother cell wall hydrolase [Bacillus halodurans C-125]	8e-13
WP_070905491.1 peptidylprolyl isomerase [Flavobacterium spartansii]	2553	2976|vfid|3692|vsiid|4254|ssid|cytoplasmic membrane protein, protein folding	2e-12
WP_070907759.1 Cro/Cl family transcriptional regulator [Flavobacterium spartansii]	17220	8415|vfid|10702|vsiid|13331|ssid|IcmE DotG [Legionella pneumophila subsp. pneumophila str. Philadelphia 1]	2e-12							1e-06	29	41.6	0.0004	24	27.7	6	24
WP_070908358.1 collagen-binding protein [Flavobacterium spartansii]	44211	15949|vfid|36488|vsiid|57325|ssid|hypothetical protein BT_2626 [Bacteroides thetaiotaomicron VPI-5482]	2e-12
WP_070906952.1 S9 family peptidase [Flavobacterium spartansii]	55512	27223|vfid|64380|vsiid|85248|ssid|80 kDa prolyl oligopeptidase [Trypanosoma cruzi]	1e-11
WP_070906893.1 esterase [Flavobacterium spartansii]	1807	2470|vfid|2678|vsiid|3000|ssid|secreted antigen 85-A FBPA Mycolyl transferase 85A fibronectin-binding protein A antigen 85 complex A [Mycobacterium tuberculosis H37Rv]	3e-11
WP_070907107.1 efflux transporter periplasmic adaptor subunit [Flavobacterium spartansii]	52535	24249|vfid|58433|vsiid|79300|ssid|RND efflux membrane fusion protein precursor [Pseudomonas aeruginosa PA7]	3e-10
WP_017497354.1 MULTISPECIES: DNA-directed RNA polymerase sigma-70 factor [Flavobacterium]	16053	7794|vfid|9513|vsiid|11570|ssid|RNA polymerase sigma factor AlgU [Pseudomonas aeruginosa PAO1]	4e-10
WP_070908824.1 non-ribosomal peptide synthetase [Flavobacterium spartansii]	16095	7815|vfid|9555|vsiid|11632|ssid|pyoverdine synthetase D [Pseudomonas aeruginosa PAO1]	4e-110
WP_017498001.1 MULTISPECIES: SusC/RagA family TonB-linked outer membrane protein [Flavobacterium]	15648	7496|vfid|8878|vsiid|10796|ssid|putative outer membrane protein, probably involved in nutrient binding [Bacteroides thetaiotaomicron VPI-5482]	7e-92
WP_070906853.1 SusC/RagA family TonB-linked outer membrane protein [Flavobacterium spartansii]	15648	7496|vfid|8878|vsiid|10796|ssid|putative outer membrane protein, probably involved in nutrient binding [Bacteroides thetaiotaomicron VPI-5482]	1e-78
WP_070906863.1 SusC/RagA family protein [Flavobacterium spartansii]	15648	7496|vfid|8878|vsiid|10796|ssid|putative outer membrane protein, probably involved in nutrient binding [Bacteroides thetaiotaomicron VPI-5482]	1e-71
WP_070905555.1 beta-ketoacyl synthase [Flavobacterium spartansii]	47346	19084|vfid|42757|vsiid|63594|ssid|polyketide synthase [Streptomyces coelicolor A3 2 ]	4e-67
WP_070908524.1 hypothetical protein [Flavobacterium spartansii]	55463	27174|vfid|64283|vsiid|85151|ssid|oligopeptidase B [Trypanosoma brucei brucei]	2e-52
WP_070908398.1 RND transporter [Flavobacterium spartansii]	52668	24382|vfid|58694|vsiid|79561|ssid|outer membrane protein OprM precursor [Pseudomonas aeruginosa PA7]	9e-44
WP_070907772.1 amino acid dehydrogenase [Flavobacterium spartansii]	47704	19442|vfid|43473|vsiid|64310|ssid|putative amino acid dehydrogenase transmembrane protein [Sinorhizobium meliloti 1021]	2e-43
WP_083342578.1 RND transporter [Flavobacterium spartansii]	52670	24384|vfid|58698|vsiid|79565|ssid|major intrinsic multiple antibiotic resistance efflux outer membrane protein OprM precursor [Pseudomonas aeruginosa PAO1]	7e-42
WP_083342462.1 hypothetical protein [Flavobacterium spartansii]	47673	19411|vfid|43411|vsiid|64248|ssid|putative cytosine-specific methyltransferase protein [Sinorhizobium meliloti 1021]	5e-41
WP_070908433.1 general secretion pathway protein GspF [Flavobacterium spartansii]	15547	7413|vfid|8712|vsiid|11480|ssid|still frameshift type 4 fimbrial biogenesis protein PilC [Pseudomonas aeruginosa PAO1]	6e-40
WP_070906183.1 beta-ketoacyl synthase [Flavobacterium spartansii]	44840	16578|vfid|37746|vsiid|58583|ssid|3-oxoacyl- acyl carrier protein synthase I [Escherichia coli CFT073]	1e-38
WP_070906840.1 membrane protein insertase YidC [Flavobacterium spartansii]	39414	12446|vfid|19152|vsiid|37565|ssid|RecName: Full=Inner membrane protein oxaA;	1e-34
WP_070905962.1 hemolysin [Flavobacterium spartansii]	2367	2790|vfid|3320|vsiid|3882|ssid|possible hemolysin	2e-34
WP_070905631.1 hypothetical protein [Flavobacterium spartansii]	44191	15929|vfid|36448|vsiid|57285|ssid|hypothetical protein BT_2606 [Bacteroides thetaiotaomicron VPI-5482]	9e-32
WP_070906971.1 aspartate aminotransferase [Flavobacterium spartansii]	100	169|vfid|170|vsiid|169|ssid|putative aspartate amino transferase [Kluyvera ascorbata]	1e-30
WP_070908802.1 serine hydrolase [Flavobacterium spartansii]	44491	16229|vfid|37048|vsiid|57885|ssid|hypothetical protein c2452 [Escherichia coli CFT073]	1e-29
WP_017494772.1 MULTISPECIES: LacI family transcriptional regulator [Flavobacterium]	47063	18801|vfid|42191|vsiid|63028|ssid|hypothetical protein gbs0118 [Streptococcus agalactiae NEM316]	5e-27
WP_070907267.1 3-hydroxyacyl-CoA dehydrogenase [Flavobacterium spartansii]	44506	16244|vfid|37078|vsiid|57915|ssid|putative 3-hydroxyacyl-CoA dehydrogenase [Escherichia coli CFT073]	3e-25
WP_070906543.1 serine hydrolase [Flavobacterium spartansii]	44491	16229|vfid|37048|vsiid|57885|ssid|hypothetical protein c2452 [Escherichia coli CFT073]	5e-25
WP_070906138.1 Fe-S cluster assembly protein SufD [Flavobacterium spartansii]	47083	18821|vfid|42231|vsiid|63068|ssid|hypothetical protein gbs0138 [Streptococcus agalactiae NEM316]	2e-23
WP_070907985.1 sodium:solute symporter [Flavobacterium spartansii]	48679	20417|vfid|45422|vsiid|66259|ssid|putative sodium/glucose cotransporter [Salmonella enterica subsp. enterica serovar Typhimurium str. LT2]	5e-23
WP_070907943.1 class V aminotransferase [Flavobacterium spartansii]	46797	18535|vfid|41659|vsiid|62496|ssid|selenocysteine lyase [Streptococcus agalactiae 2603V/R]	1e-21
WP_070906222.1 hypothetical protein [Flavobacterium spartansii]	2304	2727|vfid|3194|vsiid|3756|ssid|glycosyltransferase 1	7e-21
WP_070906328.1 chloramphenicol acetyltransferase [Flavobacterium spartansii]	51103	22816|vfid|55713|vsiid|76580|ssid|RecName: Full=Chloramphenicol acetyltransferase; Short=CAT; AltName: Full=Cat-86	2e-20
WP_070908031.1 peptidase [Flavobacterium spartansii]	46497	18235|vfid|41059|vsiid|61896|ssid|ThiJ/PfpI family protein [Pseudomonas putida KT2440]	2e-20
WP_070908848.1 two-component sensor histidine kinase [Flavobacterium spartansii]	46778	18516|vfid|41621|vsiid|62458|ssid|sensor histidine kinase [Streptococcus agalactiae 2603V/R]	5e-20
WP_017497771.1 MULTISPECIES: AraC family transcriptional regulator [Flavobacterium]	48698	20436|vfid|45460|vsiid|66297|ssid|4-hydroxyphenylacetate catabolism [Salmonella enterica subsp. enterica serovar Typhimurium str. LT2]	6e-20
WP_017496092.1 MULTISPECIES: DNA-binding response regulator [Flavobacterium]	1867	2500|vfid|2738|vsiid|3090|ssid|two component transcriptional regulatory protein DevR [Mycobacterium tuberculosis H37Rv]	2e-19
WP_070908523.1 DNA-binding protein [Flavobacterium spartansii]	44003	15741|vfid|36072|vsiid|56909|ssid|hypothetical protein BL1462 [Bifidobacterium longum NCC2705]	4e-19
WP_070906188.1 polysaccharide deacetylase [Flavobacterium spartansii]	15639	7487|vfid|8860|vsiid|10778|ssid|polysaccharide deacetylase [Bacteroides thetaiotaomicron VPI-5482]	6e-19
WP_070907245.1 long-chain fatty acid--CoA ligase [Flavobacterium spartansii]	63117	30217|vfid|72087|vsiid|98251|ssid|SubName: Full=Putative uncharacterized protein;	8e-19
WP_070907457.1 MFS transporter [Flavobacterium spartansii]	48675	20413|vfid|45414|vsiid|66251|ssid|putative sialic acid transporter [Salmonella enterica subsp. enterica serovar Typhimurium str. LT2]	9e-19
WP_026109778.1 MULTISPECIES: polyprenyl synthetase [Flavobacterium]	45727	17465|vfid|39519|vsiid|60356|ssid|heptaprenyl diphosphate synthase, component II, putative [Enterococcus faecalis V583]	3e-17
WP_026110134.1 MULTISPECIES: DNA-binding response regulator [Flavobacterium]	47126	18864|vfid|42317|vsiid|63154|ssid|hypothetical protein gbs0181 [Streptococcus agalactiae NEM316]	3e-17
WP_070906641.1 recombinase [Flavobacterium spartansii]	44102	15840|vfid|36270|vsiid|57107|ssid|transposase [Bacteroides thetaiotaomicron VPI-5482]	1e-16
WP_070907858.1 acetyltransferase [Flavobacterium spartansii]	16320	7928|vfid|9783|vsiid|11976|ssid|neuD protein [Streptococcus agalactiae 2603V/R]	1e-16
WP_070905693.1 peptidase S9 [Flavobacterium spartansii]	64065	30997|vfid|73787|vsiid|100211|ssid|RecName: Full=Venom dipeptidyl peptidase 4; AltName: Full=Allergen C; AltName: Full=Venom dipeptidyl peptidase IV; EC=3.4.14.5; AltName: Allergen=Api m 5; Flags: Precursor;	2e-16
WP_070908040.1 monooxygenase [Flavobacterium spartansii]	53562	25276|vfid|60424|vsiid|81291|ssid|tetracycline inactivating enzyme [Pseudomonas aeruginosa]	2e-16
WP_070905722.1 two-component sensor histidine kinase [Flavobacterium spartansii]	17180	8395|vfid|10662|vsiid|13271|ssid|sensory box histidine kinase/response regulator [Legionella pneumophila subsp. pneumophila str. Philadelphia 1]	4e-16
WP_070905758.1 AraC family transcriptional regulator [Flavobacterium spartansii]	40693	13298|vfid|20623|vsiid|40143|ssid|transcriptional regulator ExsA [Pseudomonas aeruginosa PAO1]	1e-15
WP_035625434.1 MULTISPECIES: ATP-binding protein [Flavobacterium]	17180	8395|vfid|10662|vsiid|13271|ssid|sensory box histidine kinase/response regulator [Legionella pneumophila subsp. pneumophila str. Philadelphia 1]	3e-15
WP_070908839.1 restriction endonuclease subunit S [Flavobacterium spartansii]	44003	15741|vfid|36072|vsiid|56909|ssid|hypothetical protein BL1462 [Bifidobacterium longum NCC2705]	6e-15
WP_070907260.1 two-component sensor histidine kinase [Flavobacterium spartansii]	1869	2501|vfid|2740|vsiid|3093|ssid|two component sensor histidine kinase DEVS [Mycobacterium tuberculosis H37Rv]	8e-14
WP_017498834.1 MULTISPECIES: RNA polymerase subunit sigma-24 [Flavobacterium]	16053	7794|vfid|9513|vsiid|11570|ssid|RNA polymerase sigma factor AlgU [Pseudomonas aeruginosa PAO1]	1e-13
WP_070908576.1 PAS domain-containing sensor histidine kinase [Flavobacterium spartansii]	44204	15942|vfid|36474|vsiid|57311|ssid|two-component system sensor histidine kinase [Bacteroides thetaiotaomicron VPI-5482]	2e-13
WP_070906896.1 S9 family peptidase [Flavobacterium spartansii]	55512	27223|vfid|64380|vsiid|85248|ssid|80 kDa prolyl oligopeptidase [Trypanosoma cruzi]	3e-13
WP_070907500.1 histidine kinase [Flavobacterium spartansii]	16057	7796|vfid|9517|vsiid|11576|ssid|alginate biosynthesis protein AlgZ/FimS [Pseudomonas aeruginosa PAO1]	5e-13
WP_017494864.1 MULTISPECIES: DNA-directed RNA polymerase sigma-70 factor [Flavobacterium]	46269	18007|vfid|40603|vsiid|61440|ssid|RNA polymerase sigma factor RpoE [Mesorhizobium loti MAFF303099]	1e-12
WP_070905622.1 histidine kinase [Flavobacterium spartansii]	16057	7796|vfid|9517|vsiid|11576|ssid|alginate biosynthesis protein AlgZ/FimS [Pseudomonas aeruginosa PAO1]	2e-12
WP_070908120.1 hypothetical protein [Flavobacterium spartansii]	16787	8167|vfid|10247|vsiid|12669|ssid|internalin A [Listeria monocytogenes EGD-e]	2e-12
WP_070908449.1 NADPH:quinone reductase [Flavobacterium spartansii]	44508	16246|vfid|37082|vsiid|57919|ssid|putative polyketide synthase [Escherichia coli CFT073]	2e-12
WP_070905778.1 RNA polymerase subunit sigma [Flavobacterium spartansii]	16053	7794|vfid|9513|vsiid|11570|ssid|RNA polymerase sigma factor AlgU [Pseudomonas aeruginosa PAO1]	3e-12
WP_070906101.1 TonB-dependent receptor [Flavobacterium spartansii]	15648	7496|vfid|8878|vsiid|10796|ssid|putative outer membrane protein, probably involved in nutrient binding [Bacteroides thetaiotaomicron VPI-5482]	6e-12
WP_017497035.1 MULTISPECIES: DNA-directed RNA polymerase sigma-70 factor [Flavobacterium]	1883	2508|vfid|2754|vsiid|3114|ssid|RNA polymerase sigma factor SigE [Mycobacterium tuberculosis H37Rv]	4e-10
WP_070908624.1 single-stranded DNA-binding protein [Flavobacterium spartansii]	46926	18664|vfid|41917|vsiid|62754|ssid|prophage LambdaSa1, single-strand binding protein [Streptococcus agalactiae 2603V/R]	4e-10
WP_070906854.1 RagB/SusD family nutrient uptake outer membrane protein [Flavobacterium spartansii]	44210	15948|vfid|36486|vsiid|57323|ssid|hypothetical protein BT_2625 [Bacteroides thetaiotaomicron VPI-5482]	5e-10
WP_070907358.1 hybrid sensor histidine kinase/response regulator [Flavobacterium spartansii]	44213	15951|vfid|36492|vsiid|57329|ssid|two-component system sensor histidine kinase/response regulator, hybrid `one-component system` [Bacteroides thetaiotaomicron VPI-5482]	7e-92							7e-05	23	43.5	0.0005	28	42.4	0.001	19
WP_070908251.1 acriflavin resistance protein [Flavobacterium spartansii]	25080	10583|vfid|17288|vsiid|25444|ssid|SubName: Full=Cation efflux AcrB/AcrD/AcrF family ;	3e-89
WP_070907747.1 SusC/RagA family protein [Flavobacterium spartansii]	15648	7496|vfid|8878|vsiid|10796|ssid|putative outer membrane protein, probably involved in nutrient binding [Bacteroides thetaiotaomicron VPI-5482]	2e-70
WP_070908354.1 SusC/RagA family TonB-linked outer membrane protein [Flavobacterium spartansii]	15648	7496|vfid|8878|vsiid|10796|ssid|putative outer membrane protein, probably involved in nutrient binding [Bacteroides thetaiotaomicron VPI-5482]	5e-69
WP_083342531.1 SusC/RagA family protein [Flavobacterium spartansii]	44211	15949|vfid|36488|vsiid|57325|ssid|hypothetical protein BT_2626 [Bacteroides thetaiotaomicron VPI-5482]	2e-64
WP_017495021.1 MULTISPECIES: elongation factor G [Flavobacterium]	53535	25249|vfid|60371|vsiid|81238|ssid|TetT [Streptococcus pyogenes]	4e-62
WP_070908738.1 alpha-glucosidase [Flavobacterium spartansii]	44205	15943|vfid|36476|vsiid|57313|ssid|alpha-glucosidase [Bacteroides thetaiotaomicron VPI-5482]	4e-56
WP_070908462.1 ferrichrome-iron receptor [Flavobacterium spartansii]	15458	7344|vfid|8573|vsiid|10491|ssid|outer membrane protein receptor for ferrichrome, colicin M, and phages T1, T5, and phi80 [Shigella flexneri 2a str. 2457T]	1e-50
WP_070905987.1 alpha-glucosidase [Flavobacterium spartansii]	44205	15943|vfid|36476|vsiid|57313|ssid|alpha-glucosidase [Bacteroides thetaiotaomicron VPI-5482]	3e-46
WP_070908198.1 Bcr/CflA family drug resistance efflux transporter [Flavobacterium spartansii]	3095	3517|vfid|4596|vsiid|5160|ssid|major facilitator family transporter	4e-45
WP_070907380.1 RND transporter [Flavobacterium spartansii]	52671	24385|vfid|58700|vsiid|79567|ssid|COG1538: Outer membrane protein [Pseudomonas aeruginosa C3719]	2e-41
WP_070906541.1 penicillin acylase family protein [Flavobacterium spartansii]	3051	3473|vfid|4552|vsiid|5116|ssid|penicillin acylase	3e-40
WP_083342579.1 SusC/RagA family TonB-linked outer membrane protein [Flavobacterium spartansii]	15648	7496|vfid|8878|vsiid|10796|ssid|putative outer membrane protein, probably involved in nutrient binding [Bacteroides thetaiotaomicron VPI-5482]	3e-36
WP_070906962.1 TonB-dependent siderophore receptor [Flavobacterium spartansii]	16091	7813|vfid|9551|vsiid|11627|ssid|ferripyoverdine receptor [Pseudomonas aeruginosa PAO1]	1e-34
WP_070908331.1 ferric aerobactin receptor [Flavobacterium spartansii]	16617	8082|vfid|10076|vsiid|12412|ssid|receptor-like protein iutA [imported] [Shigella flexneri 2a str. 301]	3e-34
WP_017494804.1 MULTISPECIES: tail-specific protease [Flavobacterium]	64242	31182|vfid|74204|vsiid|100625|ssid|SubName: Full=Carboxy-terminal protease; EC=3.4.21.-;	2e-32
WP_070906102.1 LacI family transcriptional regulator [Flavobacterium spartansii]	47063	18801|vfid|42191|vsiid|63028|ssid|hypothetical protein gbs0118 [Streptococcus agalactiae NEM316]	9e-31
WP_070908669.1 3-deoxy-D-manno-octulosonic acid transferase [Flavobacterium spartansii]	15998	7766|vfid|9430|vsiid|11433|ssid|3-deoxy-D-manno-octulosonic-acid transferase [Pseudomonas aeruginosa PAO1]	9e-31
WP_070908681.1 aspartate aminotransferase [Flavobacterium spartansii]	100	169|vfid|170|vsiid|169|ssid|putative aspartate amino transferase [Kluyvera ascorbata]	9e-31
WP_070907619.1 cytoplasmic protein [Flavobacterium spartansii]	44191	15929|vfid|36448|vsiid|57285|ssid|hypothetical protein BT_2606 [Bacteroides thetaiotaomicron VPI-5482]	2e-30
WP_070906220.1 glycosyltransferase WbuB [Flavobacterium spartansii]	16272	7904|vfid|9735|vsiid|11903|ssid|capsular polysaccharide biosynthesis protein Cps4F [Streptococcus pneumoniae TIGR4]	2e-28
WP_070906099.1 trehalase [Flavobacterium spartansii]	64126	31057|vfid|73915|vsiid|100339|ssid|RecName: Full=Trehalase; EC=3.2.1.28; AltName: Full=Alpha,alpha-trehalase; AltName: Full=Alpha,alpha-trehalose glucohydrolase; Flags: Precursor;	4e-28
WP_070907402.1 anthranilate synthase component I [Flavobacterium spartansii]	2855	3277|vfid|4160|vsiid|4724|ssid|putative salicylate biosynthesis isochorismate synthase	3e-27
WP_070906658.1 dihydrodipicolinate synthase family protein [Flavobacterium spartansii]	47709	19447|vfid|43483|vsiid|64320|ssid|hypothetical protein SMc03259 [Sinorhizobium meliloti 1021]	1e-26
WP_017495214.1 MULTISPECIES: translational GTPase TypA [Flavobacterium]	53237	24951|vfid|59810|vsiid|80677|ssid|tetracycline resistance protein tetP [Bacillus cereus G9241]	5e-26
WP_070907041.1 SusC/RagA family TonB-linked outer membrane protein [Flavobacterium spartansii]	44211	15949|vfid|36488|vsiid|57325|ssid|hypothetical protein BT_2626 [Bacteroides thetaiotaomicron VPI-5482]	5e-26
WP_017495355.1 MULTISPECIES: malate dehydrogenase [Flavobacterium]	47071	18809|vfid|42207|vsiid|63044|ssid|L-2-hydroxyisocaproate dehydrogenase [Streptococcus agalactiae NEM316]	3e-25
WP_070908560.1 hypothetical protein [Flavobacterium spartansii]	48852	20590|vfid|45768|vsiid|66605|ssid|putative cytoplasmic protein [Salmonella enterica subsp. enterica serovar Typhimurium str. LT2]	9e-25
WP_070906695.1 peptidase S41 [Flavobacterium spartansii]	64242	31182|vfid|74204|vsiid|100625|ssid|SubName: Full=Carboxy-terminal protease; EC=3.4.21.-;	1e-24
WP_017495461.1 MULTISPECIES: diaminopimelate decarboxylase [Flavobacterium]	15685	7533|vfid|8952|vsiid|10870|ssid|hypothetical protein MW0096 [Staphylococcus aureus subsp. aureus MW2]	2e-22
WP_070908407.1 histidine kinase [Flavobacterium spartansii]	46778	18516|vfid|41621|vsiid|62458|ssid|sensor histidine kinase [Streptococcus agalactiae 2603V/R]	2e-22
WP_070908014.1 selenocysteine lyase [Flavobacterium spartansii]	46797	18535|vfid|41659|vsiid|62496|ssid|selenocysteine lyase [Streptococcus agalactiae 2603V/R]	4e-21
WP_070908487.1 GntR family transcriptional regulator [Flavobacterium spartansii]	46753	18491|vfid|41571|vsiid|62408|ssid|GntR family transcriptional regulator [Streptococcus agalactiae 2603V/R]	2e-20
WP_070908686.1 DNA-binding response regulator [Flavobacterium spartansii]	16051	7793|vfid|9511|vsiid|11567|ssid|alginate biosynthesis regulatory protein AlgR [Pseudomonas aeruginosa PAO1]	9e-20
WP_070905494.1 integrase [Flavobacterium spartansii]	44219	15957|vfid|36504|vsiid|57341|ssid|putative integrase/recombinase [Bacteroides thetaiotaomicron VPI-5482]	5e-18
WP_083342573.1 serine hydrolase [Flavobacterium spartansii]	44491	16229|vfid|37048|vsiid|57885|ssid|hypothetical protein c2452 [Escherichia coli CFT073]	9e-18
WP_070907450.1 two-component sensor histidine kinase [Flavobacterium spartansii]	43448	15177|vfid|24375|vsiid|45195|ssid|RecName: Full=Sensor protein; EC=2.7.13.3;	3e-17
WP_070908411.1 hypothetical protein [Flavobacterium spartansii]	43734	15472|vfid|35534|vsiid|56371|ssid|two-component response regulator [Bradyrhizobium japonicum USDA 110]	5e-17
WP_070907365.1 MFS transporter [Flavobacterium spartansii]	3073	3495|vfid|4574|vsiid|5138|ssid|major facilitator family transporter	1e-16
WP_070907852.1 ABC transporter permease [Flavobacterium spartansii]	2819	3241|vfid|4088|vsiid|4652|ssid|putative ABC transporter, membrane permease	6e-16
WP_083342595.1 histidine kinase [Flavobacterium spartansii]	53773	25487|vfid|60831|vsiid|81698|ssid|histidine protein kinase [Enterococcus raffinosus]	9e-16
WP_070905863.1 deoxyguanosinetriphosphate triphosphohydrolase [Flavobacterium spartansii]	43495	15223|vfid|24421|vsiid|45241|ssid|RecName: Full=Deoxyguanosinetriphosphate triphosphohydrolase-like protein;	9e-15
WP_070906413.1 aldo/keto reductase [Flavobacterium spartansii]	49187	20925|vfid|46438|vsiid|67275|ssid|sugar-phosphate dehydrogenase [Xylella fastidiosa 9a5c]	2e-14
WP_017496220.1 MULTISPECIES: transcriptional regulator [Flavobacterium]	48465	20203|vfid|44994|vsiid|65831|ssid|leucine-responsive transcriptional regulator [Salmonella enterica subsp. enterica serovar Typhi str. Ty2]	3e-14
WP_070905969.1 MFS transporter [Flavobacterium spartansii]	44596	16334|vfid|37258|vsiid|58095|ssid|putative sialic acid transporter [Escherichia coli CFT073]	3e-14
WP_017498502.1 MULTISPECIES: DNA-directed RNA polymerase sigma-70 factor [Flavobacterium]	46269	18007|vfid|40603|vsiid|61440|ssid|RNA polymerase sigma factor RpoE [Mesorhizobium loti MAFF303099]	1e-13
WP_026110196.1 MULTISPECIES: DNA-directed RNA polymerase subunit sigma [Flavobacterium]	16053	7794|vfid|9513|vsiid|11570|ssid|RNA polymerase sigma factor AlgU [Pseudomonas aeruginosa PAO1]	1e-13
WP_070907810.1 alcohol dehydrogenase [Flavobacterium spartansii]	47346	19084|vfid|42757|vsiid|63594|ssid|polyketide synthase [Streptomyces coelicolor A3 2 ]	2e-13
WP_017497229.1 MULTISPECIES: gliding motility lipoprotein GldJ [Flavobacterium]	46358	18096|vfid|40781|vsiid|61618|ssid|hypothetical protein mll5466 [Mesorhizobium loti MAFF303099]	3e-13
WP_070906547.1 kynurenine 3-monooxygenase [Flavobacterium spartansii]	53562	25276|vfid|60424|vsiid|81291|ssid|tetracycline inactivating enzyme [Pseudomonas aeruginosa]	7e-13
WP_017495692.1 MULTISPECIES: AMP-dependent synthetase [Flavobacterium]	43406	15135|vfid|24333|vsiid|45153|ssid|SubName: Full=Putative uncharacterized protein;	9e-13
WP_070906384.1 alpha/beta hydrolase [Flavobacterium spartansii]	40845	13374|vfid|21189|vsiid|40789|ssid|putative proline iminopeptidase [Salmonella typhimurium LT2]	1e-12
WP_017497576.1 MULTISPECIES: DNA-binding response regulator [Flavobacterium]	47126	18864|vfid|42317|vsiid|63154|ssid|hypothetical protein gbs0181 [Streptococcus agalactiae NEM316]	4e-12
WP_070905799.1 hydroxymethylpyrimidine/phosphomethylpyrimidine kinase [Flavobacterium spartansii]	47045	18783|vfid|42155|vsiid|62992|ssid|phosphomethylpyrimidine kinase [Streptococcus agalactiae NEM316]	7e-12
WP_070905982.1 beta-phosphoglucomutase [Flavobacterium spartansii]	47124	18862|vfid|42313|vsiid|63150|ssid|hypothetical protein gbs0179 [Streptococcus agalactiae NEM316]	1e-11
WP_070906502.1 RNA polymerase subunit sigma-24 [Flavobacterium spartansii]	16053	7794|vfid|9513|vsiid|11570|ssid|RNA polymerase sigma factor AlgU [Pseudomonas aeruginosa PAO1]	1e-11
WP_070907578.1 hypothetical protein [Flavobacterium spartansii]	15648	7496|vfid|8878|vsiid|10796|ssid|putative outer membrane protein, probably involved in nutrient binding [Bacteroides thetaiotaomicron VPI-5482]	2e-11
WP_070908470.1 efflux transporter periplasmic adaptor subunit [Flavobacterium spartansii]	2881	3303|vfid|4212|vsiid|4776|ssid|putative multidrug efflux system exported protein	3e-10
WP_070907221.1 aspartate racemase [Flavobacterium spartansii]	41504	13703|vfid|21853|vsiid|41783|ssid|unknown [Shigella flexneri 2a]	4e-10
WP_070908799.1 TonB-dependent receptor [Flavobacterium spartansii]	49282	21020|vfid|46627|vsiid|67464|ssid|pesticin/yersiniabactin outer membrane receptor [Yersinia pestis KIM 10]	4e-10
WP_070907159.1 RNA polymerase subunit sigma-70 [Flavobacterium spartansii]	1883	2508|vfid|2754|vsiid|3114|ssid|RNA polymerase sigma factor SigE [Mycobacterium tuberculosis H37Rv]	9e-10
WP_070908374.1 acriflavin resistance protein [Flavobacterium spartansii]	25080	10583|vfid|17288|vsiid|25444|ssid|SubName: Full=Cation efflux AcrB/AcrD/AcrF family ;	2e-96
WP_070907541.1 SusC/RagA family protein [Flavobacterium spartansii]	15648	7496|vfid|8878|vsiid|10796|ssid|putative outer membrane protein, probably involved in nutrient binding [Bacteroides thetaiotaomicron VPI-5482]	2e-69
WP_070908594.1 SusC/RagA family protein [Flavobacterium spartansii]	44211	15949|vfid|36488|vsiid|57325|ssid|hypothetical protein BT_2626 [Bacteroides thetaiotaomicron VPI-5482]	4e-56
WP_070905503.1 SusC/RagA family protein [Flavobacterium spartansii]	44211	15949|vfid|36488|vsiid|57325|ssid|hypothetical protein BT_2626 [Bacteroides thetaiotaomicron VPI-5482]	1e-53
WP_070905781.1 hypothetical protein [Flavobacterium spartansii]	64229	31169|vfid|74177|vsiid|100598|ssid|SubName: Full=Virulence factor MprF;	1e-51
WP_070908581.1 SusC/RagA family TonB-linked outer membrane protein [Flavobacterium spartansii]	15648	7496|vfid|8878|vsiid|10796|ssid|putative outer membrane protein, probably involved in nutrient binding [Bacteroides thetaiotaomicron VPI-5482]	3e-50
WP_017496009.1 MULTISPECIES: SusC/RagA family TonB-linked outer membrane protein [Flavobacterium]	44211	15949|vfid|36488|vsiid|57325|ssid|hypothetical protein BT_2626 [Bacteroides thetaiotaomicron VPI-5482]	5e-50
WP_070908454.1 TonB-dependent siderophore receptor [Flavobacterium spartansii]	15458	7344|vfid|8573|vsiid|10491|ssid|outer membrane protein receptor for ferrichrome, colicin M, and phages T1, T5, and phi80 [Shigella flexneri 2a str. 2457T]	1e-47
WP_070907770.1 S9 family peptidase [Flavobacterium spartansii]	64065	30997|vfid|73787|vsiid|100211|ssid|RecName: Full=Venom dipeptidyl peptidase 4; AltName: Full=Allergen C; AltName: Full=Venom dipeptidyl peptidase IV; EC=3.4.14.5; AltName: Allergen=Api m 5; Flags: Precursor;	2e-46
WP_070905780.1 virulence factor [Flavobacterium spartansii]	3011	3433|vfid|4472|vsiid|5036|ssid|type IV secretion system	9e-39
WP_083342518.1 hypothetical protein [Flavobacterium spartansii]	16095	7815|vfid|9555|vsiid|11632|ssid|pyoverdine synthetase D [Pseudomonas aeruginosa PAO1]	2e-34
WP_070905858.1 penicillin-binding protein 1C [Flavobacterium spartansii]	52705	24419|vfid|58766|vsiid|79633|ssid|penicillin-binding protein 1b [Buchnera aphidicola str. APS Acyrthosiphon pisum ]	4e-34
WP_070907636.1 methionyl-tRNA formyltransferase [Flavobacterium spartansii]	49955	21668|vfid|53533|vsiid|74400|ssid|COG0451: Nucleoside-diphosphate-sugar epimerases [Escherichia coli F11]	1e-31
WP_070907370.1 glycosyl transferase family 2 [Flavobacterium spartansii]	16322	7929|vfid|9785|vsiid|11979|ssid|hyaluronate synthase [Streptococcus pyogenes M1 GAS]	6e-30
WP_070905615.1 transporter [Flavobacterium spartansii]	15631	7479|vfid|8844|vsiid|10762|ssid|outer membrane efflux protein [Bacteroides thetaiotaomicron VPI-5482]	2e-28
WP_070908065.1 FAD-dependent oxidoreductase [Flavobacterium spartansii]	45729	17467|vfid|39523|vsiid|60360|ssid|pyridine nucleotide-disulfide family oxidoreductase [Enterococcus faecalis V583]	5e-27
WP_070907656.1 hypothetical protein [Flavobacterium spartansii]	47887	19625|vfid|43839|vsiid|64676|ssid|hypothetical protein SpyM3_0932 [Streptococcus pyogenes MGAS315]	2e-26
WP_070908160.1 efflux transporter periplasmic adaptor subunit [Flavobacterium spartansii]	51998	23711|vfid|57419|vsiid|78286|ssid|RecName: Full=Multidrug resistance protein mdtE; Flags: Precursor	2e-26
WP_017494793.1 MULTISPECIES: MFS transporter [Flavobacterium]	17110	8360|vfid|10592|vsiid|13166|ssid|IraAB [Legionella pneumophila subsp. pneumophila str. Philadelphia 1]	1e-25
WP_070907790.1 tetraacyldisaccharide 4'-kinase [Flavobacterium spartansii]	48440	20178|vfid|44944|vsiid|65781|ssid|tetraacyldisaccharide 4`-kinase [Salmonella enterica subsp. enterica serovar Typhi str. Ty2]	4e-25
WP_070906862.1 peptidase M1 [Flavobacterium spartansii]	48358	20096|vfid|44780|vsiid|65617|ssid|aminopeptidase N [Salmonella enterica subsp. enterica serovar Typhi str. Ty2]	4e-24
WP_070907780.1 glycosyl transferase family 1 [Flavobacterium spartansii]	16180	7858|vfid|9643|vsiid|11766|ssid|putative glycosyl transferase [Bordetella pertussis Tohama I]	7e-24
WP_017497899.1 MULTISPECIES: ABC transporter ATP-binding protein [Flavobacterium]	51969	23682|vfid|57367|vsiid|78234|ssid|COG0577: ABC-type antimicrobial peptide transport system, permease component [Escherichia coli B7A]	1e-23
WP_070905498.1 amino acid permease [Flavobacterium spartansii]	45735	17473|vfid|39535|vsiid|60372|ssid|amino acid permease family protein [Enterococcus faecalis V583]	2e-23
WP_070905614.1 efflux transporter periplasmic adaptor subunit [Flavobacterium spartansii]	15632	7480|vfid|8846|vsiid|10764|ssid|periplasmic component of efflux system [Bacteroides thetaiotaomicron VPI-5482]	5e-22
WP_070908488.1 two-component sensor histidine kinase [Flavobacterium spartansii]	47067	18805|vfid|42199|vsiid|63036|ssid|sensor histidine kinase [Streptococcus agalactiae NEM316]	1e-21
WP_070908100.1 DNA mismatch repair protein MutS [Flavobacterium spartansii]	41005	13454|vfid|21349|vsiid|41029|ssid|DNA mismatch repair protein [Salmonella typhimurium LT2]	1e-20
WP_070907773.1 aldehyde dehydrogenase (NADP(+)) [Flavobacterium spartansii]	46493	18231|vfid|41051|vsiid|61888|ssid|aldehyde dehydrogenase family protein [Pseudomonas putida KT2440]	3e-20
WP_017494610.1 MULTISPECIES: aspartate--tRNA ligase [Flavobacterium]	42150	14026|vfid|22499|vsiid|42752|ssid|putative lysil-tRNA synthetase LysU [Escherichia coli]	5e-20
WP_070907250.1 tyrosinase [Flavobacterium spartansii]	47688	19426|vfid|43441|vsiid|64278|ssid|putative oxidoreductase protein [Sinorhizobium meliloti 1021]	1e-19
WP_083342514.1 hypothetical protein [Flavobacterium spartansii]	46497	18235|vfid|41059|vsiid|61896|ssid|ThiJ/PfpI family protein [Pseudomonas putida KT2440]	2e-19
WP_070908387.1 serine hydrolase [Flavobacterium spartansii]	50116	21829|vfid|53836|vsiid|74703|ssid|CMY-23 beta-lactamase [Escherichia coli]	1e-18
WP_070908432.1 two-component sensor histidine kinase [Flavobacterium spartansii]	17180	8395|vfid|10662|vsiid|13271|ssid|sensory box histidine kinase/response regulator [Legionella pneumophila subsp. pneumophila str. Philadelphia 1]	3e-18
WP_070907983.1 TetR family transcriptional regulator [Flavobacterium spartansii]	32352	11480|vfid|18185|vsiid|31553|ssid|SubName: Full=Putative transcriptional regulator;	8e-18
WP_070908200.1 ATP-dependent DNA helicase [Flavobacterium spartansii]	48730	20468|vfid|45524|vsiid|66361|ssid|DNA helicase IV [Salmonella enterica subsp. enterica serovar Typhimurium str. LT2]	8e-18
WP_070907062.1 thiol:disulfide interchange protein [Flavobacterium spartansii]	48692	20430|vfid|45448|vsiid|66285|ssid|suppression of copper sensitivity protein [Salmonella enterica subsp. enterica serovar Typhimurium str. LT2]	3e-17
WP_070906895.1 hypothetical protein [Flavobacterium spartansii]	44204	15942|vfid|36474|vsiid|57311|ssid|two-component system sensor histidine kinase [Bacteroides thetaiotaomicron VPI-5482]	6e-17
WP_070907860.1 glycosyltransferase WbuB [Flavobacterium spartansii]	15846	7690|vfid|9275|vsiid|11199|ssid|capsular polysaccharide synthesis enzyme Cap8L [Staphylococcus aureus subsp. aureus MW2]	8e-17
WP_070906367.1 beta-ketoacyl synthase [Flavobacterium spartansii]	44840	16578|vfid|37746|vsiid|58583|ssid|3-oxoacyl- acyl carrier protein synthase I [Escherichia coli CFT073]	1e-15
WP_070908511.1 acetylornithine carbamoyltransferase [Flavobacterium spartansii]	44887	16625|vfid|37840|vsiid|58677|ssid|ornithine carbamoyltransferase 2, chain F; CP4-6 prophage [Escherichia coli str. K-12 substr. MG1655]	3e-15
WP_070905876.1 5-methyltetrahydrofolate--homocysteine methyltransferase [Flavobacterium spartansii]	44875	16613|vfid|37816|vsiid|58653|ssid|CP4-6 prophage; S-methylmethionine:homocysteine methyltransferase [Escherichia coli str. K-12 substr. MG1655]	5e-15
WP_070907040.1 SusD/RagB family nutrient-binding outer membrane lipoprotein [Flavobacterium spartansii]	15621	7469|vfid|8824|vsiid|10742|ssid|hypothetical protein BT_0318 [Bacteroides thetaiotaomicron VPI-5482]	5e-15
WP_070905552.1 DNA-binding response regulator [Flavobacterium spartansii]	16051	7793|vfid|9511|vsiid|11567|ssid|alginate biosynthesis regulatory protein AlgR [Pseudomonas aeruginosa PAO1]	6e-15
WP_070907418.1 DNA-binding response regulator [Flavobacterium spartansii]	16051	7793|vfid|9511|vsiid|11567|ssid|alginate biosynthesis regulatory protein AlgR [Pseudomonas aeruginosa PAO1]	7e-15
WP_070907309.1 thiol:disulfide interchange protein [Flavobacterium spartansii]	48692	20430|vfid|45448|vsiid|66285|ssid|suppression of copper sensitivity protein [Salmonella enterica subsp. enterica serovar Typhimurium str. LT2]	1e-14
WP_026110001.1 MULTISPECIES: DNA-binding response regulator [Flavobacterium]	16051	7793|vfid|9511|vsiid|11567|ssid|alginate biosynthesis regulatory protein AlgR [Pseudomonas aeruginosa PAO1]	2e-14
WP_070906292.1 pyridine nucleotide-disulfide oxidoreductase [Flavobacterium spartansii]	2512	2935|vfid|3610|vsiid|4172|ssid|thioredoxin	2e-14
WP_017498745.1 MULTISPECIES: RNA polymerase subunit sigma-24 [Flavobacterium]	16053	7794|vfid|9513|vsiid|11570|ssid|RNA polymerase sigma factor AlgU [Pseudomonas aeruginosa PAO1]	4e-14
WP_070907526.1 methylmalonyl-CoA mutase [Flavobacterium spartansii]	47351	19089|vfid|42767|vsiid|63604|ssid|methylmalonyll-CoA mutase [Streptomyces coelicolor A3 2 ]	6e-14
WP_070907043.1 histidine kinase [Flavobacterium spartansii]	16057	7796|vfid|9517|vsiid|11576|ssid|alginate biosynthesis protein AlgZ/FimS [Pseudomonas aeruginosa PAO1]	8e-14
WP_070907071.1 amino acid permease [Flavobacterium spartansii]	40843	13373|vfid|21187|vsiid|40786|ssid|putative amino acid permease [Salmonella typhimurium LT2]	1e-13
WP_070908649.1 hypothetical protein [Flavobacterium spartansii]	16057	7796|vfid|9517|vsiid|11576|ssid|alginate biosynthesis protein AlgZ/FimS [Pseudomonas aeruginosa PAO1]	1e-13
WP_070905861.1 1-deoxy-D-xylulose-5-phosphate synthase [Flavobacterium spartansii]	47140	18878|vfid|42345|vsiid|63182|ssid|hypothetical protein gbs0195 [Streptococcus agalactiae NEM316]	4e-13
WP_070905833.1 regulator [Flavobacterium spartansii]	44213	15951|vfid|36492|vsiid|57329|ssid|two-component system sensor histidine kinase/response regulator, hybrid `one-component system` [Bacteroides thetaiotaomicron VPI-5482]	5e-13
WP_083342483.1 histidine kinase [Flavobacterium spartansii]	44204	15942|vfid|36474|vsiid|57311|ssid|two-component system sensor histidine kinase [Bacteroides thetaiotaomicron VPI-5482]	6e-13
WP_070906493.1 cation/H(+) antiporter [Flavobacterium spartansii]	52944	24658|vfid|59236|vsiid|80103|ssid|putative potassium antiporter [Yersinia pestis CA88-4125]	8e-13
WP_017498301.1 MULTISPECIES: histidine kinase [Flavobacterium]	47067	18805|vfid|42199|vsiid|63036|ssid|sensor histidine kinase [Streptococcus agalactiae NEM316]	2e-12
WP_070906851.1 LacI family transcriptional regulator [Flavobacterium spartansii]	46773	18511|vfid|41611|vsiid|62448|ssid|ribose operon repressor RbsR [Streptococcus agalactiae 2603V/R]	3e-12
WP_083342520.1 DNA-binding protein [Flavobacterium spartansii]	33	60|vfid|61|vsiid|60|ssid|TnpA [Bacteroides fragilis]	4e-12
WP_070905887.1 TonB-dependent receptor [Flavobacterium spartansii]	42114	14008|vfid|22463|vsiid|42698|ssid|IroN protein [Escherichia coli]	8e-12
WP_070906633.1 oxidoreductase [Flavobacterium spartansii]	25873	10660|vfid|17365|vsiid|26004|ssid|RecName: Full=2,3-dihydro-2,3-dihydroxybenzoate dehydrogenase; EC=1.3.1.28;	1e-11
WP_070905666.1 amine oxidase [Flavobacterium spartansii]	64639	31604|vfid|75093|vsiid|102267|ssid|RecName: Full=L-amino-acid oxidase; Short=Bm-LAAO; Short=LAAO; Short=LAO; EC=1.4.3.2; Flags: Precursor;	2e-11
WP_070906985.1 group 1 glycosyl transferase [Flavobacterium spartansii]	2221	2678|vfid|3095|vsiid|3623|ssid|putative galactosyltransferase [Yersinia enterocolitica subsp. enterocolitica 8081]	2e-11
WP_017498368.1 MULTISPECIES: ubiquinone/menaquinone biosynthesis methyltransferase [Flavobacterium]	43776	15514|vfid|35618|vsiid|56455|ssid|putative ubiquinone/menaquinone biosynthesis methyltransferase [Bradyrhizobium japonicum USDA 110]	3e-11
WP_070906378.1 sensor histidine kinase [Flavobacterium spartansii]	1869	2501|vfid|2740|vsiid|3093|ssid|two component sensor histidine kinase DEVS [Mycobacterium tuberculosis H37Rv]	3e-11
WP_083342512.1 TonB-dependent receptor [Flavobacterium spartansii]	42114	14008|vfid|22463|vsiid|42698|ssid|IroN protein [Escherichia coli]	7e-11
WP_083342613.1 hypothetical protein [Flavobacterium spartansii]	16057	7796|vfid|9517|vsiid|11576|ssid|alginate biosynthesis protein AlgZ/FimS [Pseudomonas aeruginosa PAO1]	2e-10
WP_070907980.1 MFS transporter [Flavobacterium spartansii]	53417	25131|vfid|60154|vsiid|81021|ssid|TetL [Paenibacillus larvae]	6e-10
WP_070908471.1 CusA/CzcA family heavy metal efflux RND transporter [Flavobacterium spartansii]	25080	10583|vfid|17288|vsiid|25444|ssid|SubName: Full=Cation efflux AcrB/AcrD/AcrF family ;	5e-82
WP_017496385.1 MULTISPECIES: CusA/CzcA family heavy metal efflux RND transporter [Flavobacterium]	43481	15209|vfid|24407|vsiid|45227|ssid|SubName: Full=Hydrophobe/amphiphile efflux-1 family protein;	5e-78
WP_070908339.1 CusA/CzcA family heavy metal efflux RND transporter [Flavobacterium spartansii]	25080	10583|vfid|17288|vsiid|25444|ssid|SubName: Full=Cation efflux AcrB/AcrD/AcrF family ;	3e-71
WP_070906474.1 hybrid sensor histidine kinase/response regulator [Flavobacterium spartansii]	44204	15942|vfid|36474|vsiid|57311|ssid|two-component system sensor histidine kinase [Bacteroides thetaiotaomicron VPI-5482]	5e-61
WP_070908429.1 SusC/RagA family protein [Flavobacterium spartansii]	44211	15949|vfid|36488|vsiid|57325|ssid|hypothetical protein BT_2626 [Bacteroides thetaiotaomicron VPI-5482]	2e-49
WP_070908267.1 SusC/RagA family TonB-linked outer membrane protein [Flavobacterium spartansii]	44211	15949|vfid|36488|vsiid|57325|ssid|hypothetical protein BT_2626 [Bacteroides thetaiotaomicron VPI-5482]	9e-48
WP_070908764.1 SusC/RagA family TonB-linked outer membrane protein [Flavobacterium spartansii]	44211	15949|vfid|36488|vsiid|57325|ssid|hypothetical protein BT_2626 [Bacteroides thetaiotaomicron VPI-5482]	4e-43
WP_070906720.1 hypothetical protein [Flavobacterium spartansii]	48342	20080|vfid|44748|vsiid|65585|ssid|hypothetical protein t1847 [Salmonella enterica subsp. enterica serovar Typhi str. Ty2]	1e-41
WP_070905854.1 magnesium/cobalt efflux protein [Flavobacterium spartansii]	2367	2790|vfid|3320|vsiid|3882|ssid|possible hemolysin	3e-34
WP_070905473.1 PAS domain-containing sensor histidine kinase [Flavobacterium spartansii]	43435	15164|vfid|24362|vsiid|45182|ssid|RecName: Full=Sensor protein; EC=2.7.13.3;	5e-32
WP_070905570.1 TonB-dependent siderophore receptor [Flavobacterium spartansii]	15447	7333|vfid|8551|vsiid|10469|ssid|FhuA [Escherichia coli O157:H7 str. Sakai]	2e-29
WP_070906956.1 TonB-dependent siderophore receptor [Flavobacterium spartansii]	15458	7344|vfid|8573|vsiid|10491|ssid|outer membrane protein receptor for ferrichrome, colicin M, and phages T1, T5, and phi80 [Shigella flexneri 2a str. 2457T]	4e-29
WP_017496994.1 MULTISPECIES: DNA topoisomerase I [Flavobacterium]	48613	20351|vfid|45290|vsiid|66127|ssid|DNA topoisomerase III [Salmonella enterica subsp. enterica serovar Typhi str. Ty2]	3e-28
WP_070905616.1 efflux transporter periplasmic adaptor subunit [Flavobacterium spartansii]	2885	3307|vfid|4220|vsiid|4784|ssid|putative drug-efflux protein	1e-25
WP_070908265.1 LacI family transcriptional regulator [Flavobacterium spartansii]	46773	18511|vfid|41611|vsiid|62448|ssid|ribose operon repressor RbsR [Streptococcus agalactiae 2603V/R]	2e-23
WP_070908069.1 acetate--CoA ligase [Flavobacterium spartansii]	15726	7571|vfid|9028|vsiid|10946|ssid|2,3-dihydroxybenzoate-AMP ligase [Bacillus anthracis str. Ames]	7e-23
WP_070907190.1 sulfatase [Flavobacterium spartansii]	46353	18091|vfid|40771|vsiid|61608|ssid|arylsulfatase [Mesorhizobium loti MAFF303099]	3e-21
WP_070906293.1 TonB-dependent receptor [Flavobacterium spartansii]	44685	16423|vfid|37436|vsiid|58273|ssid|putative iron-regulated outer membrane virulence protein [Escherichia coli CFT073]	5e-21
WP_070906660.1 GntR family transcriptional regulator [Flavobacterium spartansii]	46753	18491|vfid|41571|vsiid|62408|ssid|GntR family transcriptional regulator [Streptococcus agalactiae 2603V/R]	1e-20
WP_070907119.1 thioesterase [Flavobacterium spartansii]	44490	16228|vfid|37046|vsiid|57883|ssid|putative thioesterase [Escherichia coli CFT073]	5e-20
WP_070907003.1 serine hydrolase [Flavobacterium spartansii]	44491	16229|vfid|37048|vsiid|57885|ssid|hypothetical protein c2452 [Escherichia coli CFT073]	2e-19
WP_070905782.1 quinol:cytochrome C oxidoreductase [Flavobacterium spartansii]	40855	13379|vfid|21199|vsiid|40804|ssid|tetrathionate reductase complex subunit B [Salmonella typhimurium LT2]	4e-19
WP_070905757.1 proline iminopeptidase [Flavobacterium spartansii]	40845	13374|vfid|21189|vsiid|40789|ssid|putative proline iminopeptidase [Salmonella typhimurium LT2]	5e-19
WP_083342554.1 hypothetical protein [Flavobacterium spartansii]	41624	13763|vfid|21973|vsiid|41963|ssid|helicase, putative [Vibrio cholerae O1 biovar El Tor str. N16961]	7e-19
WP_070906085.1 MFS transporter [Flavobacterium spartansii]	47698	19436|vfid|43461|vsiid|64298|ssid|putative transport transmembrane protein [Sinorhizobium meliloti 1021]	2e-18
WP_070906393.1 phosphoribosylpyrophosphate synthetase [Flavobacterium spartansii]	45711	17449|vfid|39487|vsiid|60324|ssid|ribose-phosphate pyrophosphokinase [Enterococcus faecalis V583]	2e-18
WP_070906029.1 MFS transporter [Flavobacterium spartansii]	3030	3452|vfid|4510|vsiid|5074|ssid|B protein, Tri12 like fungal trichothecene	7e-18
WP_070905730.1 DNA-binding response regulator [Flavobacterium spartansii]	47126	18864|vfid|42317|vsiid|63154|ssid|hypothetical protein gbs0181 [Streptococcus agalactiae NEM316]	3e-16
WP_070907634.1 recombinase RecQ [Flavobacterium spartansii]	54744	26455|vfid|62854|vsiid|83722|ssid|eukaryotic translation initiation factor 4A [Toxoplasma gondii]	4e-15
WP_070907439.1 PAS domain-containing sensor histidine kinase [Flavobacterium spartansii]	16188	7862|vfid|9651|vsiid|11778|ssid|virulence sensor protein [Bordetella pertussis Tohama I]	1e-14
WP_017494581.1 MULTISPECIES: L-threonine 3-dehydrogenase [Flavobacterium]	9716	5729|vfid|12317|vsiid|15718|ssid|SubName: Full=Nucleotide sugar epimerase;	4e-14
WP_070905698.1 efflux transporter periplasmic adaptor subunit [Flavobacterium spartansii]	51904	23617|vfid|57243|vsiid|78110|ssid|macrolide transporter subunit MacA [Enterobacter sakazakii ATCC BAA-894]	5e-14
WP_070907232.1 sodium:proton antiporter [Flavobacterium spartansii]	52942	24656|vfid|59232|vsiid|80099|ssid|putative cation:proton antiport protein [Yersinia enterocolitica subsp. enterocolitica 8081]	6e-14
WP_070908600.1 aminotransferase class I/II [Flavobacterium spartansii]	2785	3207|vfid|4020|vsiid|4584|ssid|acyl-CoA transferase	9e-14
WP_070907548.1 short-chain dehydrogenase [Flavobacterium spartansii]	49207	20945|vfid|46478|vsiid|67315|ssid|oxidoreductase [Xylella fastidiosa 9a5c]	1e-13
WP_017495829.1 MULTISPECIES: histidine kinase [Flavobacterium]	15551	7415|vfid|8716|vsiid|11510|ssid|two-component sensor PilS [Pseudomonas aeruginosa PAO1]	2e-13
WP_070905838.1 aminopeptidase [Flavobacterium spartansii]	48358	20096|vfid|44780|vsiid|65617|ssid|aminopeptidase N [Salmonella enterica subsp. enterica serovar Typhi str. Ty2]	3e-13
WP_070907464.1 glycosyl transferase family 2 [Flavobacterium spartansii]	2812	3234|vfid|4074|vsiid|4638|ssid|glycosyl transferase	3e-13
WP_070908486.1 EamA family transporter [Flavobacterium spartansii]	3061	3483|vfid|4562|vsiid|5126|ssid|Predicted permeases [General function prediction only]	6e-13
WP_070908308.1 hypothetical protein [Flavobacterium spartansii]	5474	4404|vfid|66270|vsiid|87138|ssid|RecName: Full=Alpha-latroinsectotoxin-Lt1a; Short=Alpha-LIT-Lt1a; AltName: Full=Alpha-latroinsectotoxin; Short=Alpha-LIT; Flags: Precursor; Fragment;	3e-12							0.028	25
WP_083342485.1 MFS transporter [Flavobacterium spartansii]	47418	19156|vfid|42901|vsiid|63738|ssid|hypothetical protein SCO6899 [Streptomyces coelicolor A3 2 ]	3e-12
WP_070905989.1 alpha-amlyase [Flavobacterium spartansii]	46846	18584|vfid|41757|vsiid|62594|ssid|alpha amylase family protein [Streptococcus agalactiae 2603V/R]	7e-12
WP_070906363.1 RNA polymerase subunit sigma-70 [Flavobacterium spartansii]	16053	7794|vfid|9513|vsiid|11570|ssid|RNA polymerase sigma factor AlgU [Pseudomonas aeruginosa PAO1]	8e-12
WP_070907613.1 hypothetical protein [Flavobacterium spartansii]	3031	3453|vfid|4512|vsiid|5076|ssid|EmrA like multidrug resistance protein	9e-11
WP_070908557.1 ribonuclease BN [Flavobacterium spartansii]	46252	17990|vfid|40569|vsiid|61406|ssid|hypothetical protein mll8068 [Mesorhizobium loti MAFF303099]	9e-11
WP_070907826.1 glycoside hydrolase [Flavobacterium spartansii]	1747	2440|vfid|2618|vsiid|2910|ssid|alpha 1,2 N-acetylglucosamine transferase [Neisseria meningitidis MC58]	1e-10
WP_017498688.1 MULTISPECIES: DNA-directed RNA polymerase sigma-70 factor [Flavobacterium]	1883	2508|vfid|2754|vsiid|3114|ssid|RNA polymerase sigma factor SigE [Mycobacterium tuberculosis H37Rv]	3e-10
WP_070907039.1 aminotransferase class I/II [Flavobacterium spartansii]	2785	3207|vfid|4020|vsiid|4584|ssid|acyl-CoA transferase	3e-10
WP_070907106.1 CusA/CzcA family heavy metal efflux RND transporter [Flavobacterium spartansii]	20982	10023|vfid|68003|vsiid|89827|ssid|RecName: Full=Uncharacterized transporter HI_0895;	1e-62
WP_035627431.1 MULTISPECIES: SusC/RagA family TonB-linked outer membrane protein [Flavobacterium]	15648	7496|vfid|8878|vsiid|10796|ssid|putative outer membrane protein, probably involved in nutrient binding [Bacteroides thetaiotaomicron VPI-5482]	4e-51
WP_070906958.1 TonB-dependent siderophore receptor [Flavobacterium spartansii]	15447	7333|vfid|8551|vsiid|10469|ssid|FhuA [Escherichia coli O157:H7 str. Sakai]	1e-36
WP_083342479.1 hypothetical protein [Flavobacterium spartansii]	15648	7496|vfid|8878|vsiid|10796|ssid|putative outer membrane protein, probably involved in nutrient binding [Bacteroides thetaiotaomicron VPI-5482]	1e-33
WP_070908144.1 SusC/RagA family TonB-linked outer membrane protein [Flavobacterium spartansii]	15648	7496|vfid|8878|vsiid|10796|ssid|putative outer membrane protein, probably involved in nutrient binding [Bacteroides thetaiotaomicron VPI-5482]	1e-29
WP_083342553.1 DNA cytosine methyltransferase [Flavobacterium spartansii]	46309	18047|vfid|40683|vsiid|61520|ssid|modification methylase [Mesorhizobium loti MAFF303099]	1e-29
WP_083342490.1 deoxyribodipyrimidine photolyase [Flavobacterium spartansii]	46275	18013|vfid|40615|vsiid|61452|ssid|blue light photoreceptor cryptochrome [Mesorhizobium loti MAFF303099]	6e-28
WP_070906108.1 TonB-dependent receptor [Flavobacterium spartansii]	2851	3273|vfid|4152|vsiid|4716|ssid|putative iron uptake receptor precursor, TonB dependent receptor	8e-28
WP_070907046.1 TonB-dependent receptor [Flavobacterium spartansii]	16617	8082|vfid|10076|vsiid|12412|ssid|receptor-like protein iutA [imported] [Shigella flexneri 2a str. 301]	2e-27
WP_070907080.1 hypothetical protein [Flavobacterium spartansii]	15648	7496|vfid|8878|vsiid|10796|ssid|putative outer membrane protein, probably involved in nutrient binding [Bacteroides thetaiotaomicron VPI-5482]	2e-27
WP_083342522.1 TonB-dependent siderophore receptor [Flavobacterium spartansii]	15447	7333|vfid|8551|vsiid|10469|ssid|FhuA [Escherichia coli O157:H7 str. Sakai]	3e-27
WP_083342436.1 deoxyribodipyrimidine photolyase [Flavobacterium spartansii]	46275	18013|vfid|40615|vsiid|61452|ssid|blue light photoreceptor cryptochrome [Mesorhizobium loti MAFF303099]	7e-27
WP_070907116.1 hypothetical protein [Flavobacterium spartansii]	3051	3473|vfid|4552|vsiid|5116|ssid|penicillin acylase	4e-26
WP_070905949.1 MFS transporter [Flavobacterium spartansii]	17110	8360|vfid|10592|vsiid|13166|ssid|IraAB [Legionella pneumophila subsp. pneumophila str. Philadelphia 1]	6e-24
WP_070908424.1 ribonucleoside-diphosphate reductase, alpha chain [Flavobacterium spartansii]	15617	7465|vfid|8816|vsiid|10734|ssid|ribonucleoside-diphosphate reductase alpha chain [Bacteroides thetaiotaomicron VPI-5482]	6e-23
WP_070906198.1 MATE family efflux transporter [Flavobacterium spartansii]	44495	16233|vfid|37056|vsiid|57893|ssid|hypothetical protein c2456 [Escherichia coli CFT073]	4e-22
WP_070907525.1 methionine aminotransferase [Flavobacterium spartansii]	100	169|vfid|170|vsiid|169|ssid|putative aspartate amino transferase [Kluyvera ascorbata]	7e-22
WP_070905470.1 potassium-transporting ATPase subunit B [Flavobacterium spartansii]	55303	27014|vfid|63966|vsiid|84834|ssid|proton motive ATPase H1B [Leishmania donovani]	1e-20
WP_070906712.1 oxygen-independent coproporphyrinogen III oxidase [Flavobacterium spartansii]	17747	8679|vfid|11231|vsiid|14124|ssid|coproporphyrinogen III oxidase [Escherichia coli CFT073]	3e-20
WP_070905613.1 multidrug ABC transporter ATP-binding protein [Flavobacterium spartansii]	51978	23691|vfid|57381|vsiid|78248|ssid|RecName: Full=Macrolide export ATP-binding/permease protein macB	6e-20
WP_070905700.1 two-component sensor histidine kinase [Flavobacterium spartansii]	48132	19870|vfid|44329|vsiid|65166|ssid|histidine kinase [Salmonella enterica subsp. enterica serovar Typhi str. CT18]	4e-19
WP_070906203.1 polysaccharide biosynthesis protein [Flavobacterium spartansii]	16306	7921|vfid|9769|vsiid|11955|ssid|polysaccharide biosynthesis protein CpsL [Streptococcus agalactiae 2603V/R]	4e-17
WP_070906176.1 lipid A biosynthesis acyltransferase [Flavobacterium spartansii]	44835	16573|vfid|37736|vsiid|58573|ssid|hypothetical protein c1194 [Escherichia coli CFT073]	5e-17
WP_070907083.1 sodium:solute symporter [Flavobacterium spartansii]	48679	20417|vfid|45422|vsiid|66259|ssid|putative sodium/glucose cotransporter [Salmonella enterica subsp. enterica serovar Typhimurium str. LT2]	2e-14
WP_070908254.1 DNA-binding response regulator [Flavobacterium spartansii]	47126	18864|vfid|42317|vsiid|63154|ssid|hypothetical protein gbs0181 [Streptococcus agalactiae NEM316]	2e-14
WP_070906214.1 ADP-heptose--LPS heptosyltransferase RfaF [Flavobacterium spartansii]	1745	2439|vfid|2616|vsiid|2907|ssid|ADP-heptose:LPS heptosyltransferase II [Neisseria meningitidis MC58]	3e-14
WP_070908025.1 DNA helicase RecQ [Flavobacterium spartansii]	54744	26455|vfid|62854|vsiid|83722|ssid|eukaryotic translation initiation factor 4A [Toxoplasma gondii]	8e-14
WP_017496924.1 MULTISPECIES: sodium transporter [Flavobacterium]	48679	20417|vfid|45422|vsiid|66259|ssid|putative sodium/glucose cotransporter [Salmonella enterica subsp. enterica serovar Typhimurium str. LT2]	1e-13
WP_070906678.1 peptidase [Flavobacterium spartansii]	50126	21839|vfid|53856|vsiid|74723|ssid|AmpC-EC8 [Escherichia coli]	2e-12
WP_070908863.1 ribonuclease Z [Flavobacterium spartansii]	48309	20047|vfid|44682|vsiid|65519|ssid|hypothetical protein t1810 [Salmonella enterica subsp. enterica serovar Typhi str. Ty2]	2e-12
WP_070905952.1 MFS transporter [Flavobacterium spartansii]	17110	8360|vfid|10592|vsiid|13166|ssid|IraAB [Legionella pneumophila subsp. pneumophila str. Philadelphia 1]	3e-12
WP_070906442.1 peptidase M19 [Flavobacterium spartansii]	47705	19443|vfid|43475|vsiid|64312|ssid|putative dipeptidase protein [Sinorhizobium meliloti 1021]	1e-11
WP_070908253.1 histidine kinase [Flavobacterium spartansii]	16057	7796|vfid|9517|vsiid|11576|ssid|alginate biosynthesis protein AlgZ/FimS [Pseudomonas aeruginosa PAO1]	1e-11
WP_017497020.1 MULTISPECIES: phospho-N-acetylmuramoyl-pentapeptide-transferase [Flavobacterium]	47081	18819|vfid|42227|vsiid|63064|ssid|hypothetical protein gbs0136 [Streptococcus agalactiae NEM316]	3e-11
WP_070907625.1 histidine kinase [Flavobacterium spartansii]	16188	7862|vfid|9651|vsiid|11778|ssid|virulence sensor protein [Bordetella pertussis Tohama I]	4e-11
WP_017497882.1 MULTISPECIES: NADP-dependent malic enzyme [Flavobacterium]	55269	26980|vfid|63899|vsiid|84767|ssid|AP65-1 adhesin [Trichomonas vaginalis]	5e-11
WP_083342596.1 histidine kinase [Flavobacterium spartansii]	42292	14097|vfid|22642|vsiid|42966|ssid|two-component sensor/regulator [Yersinia pestis CO92]	5e-11
WP_070906047.1 histidine kinase [Flavobacterium spartansii]	40857	13380|vfid|21201|vsiid|40807|ssid|sensory histidine kinase [Salmonella typhimurium LT2]	6e-11
WP_070906066.1 HlyD family secretion protein [Flavobacterium spartansii]	24395	10492|vfid|17197|vsiid|24886|ssid|SubName: Full=Rhizobiocin secretion protein RspE;	6e-11
WP_017497651.1 MULTISPECIES: N-acetyl-alpha-D-glucosaminyl L-malate synthase BshA [Flavobacterium]	16180	7858|vfid|9643|vsiid|11766|ssid|putative glycosyl transferase [Bordetella pertussis Tohama I]	9e-11
WP_070907355.1 sulfatase [Flavobacterium spartansii]	46353	18091|vfid|40771|vsiid|61608|ssid|arylsulfatase [Mesorhizobium loti MAFF303099]	2e-10
WP_070908412.1 hypothetical protein [Flavobacterium spartansii]	53768	25482|vfid|60821|vsiid|81688|ssid|sensor-histidine kinase VanSc [Enterococcus gallinarum]	3e-10
WP_070906644.1 mechanosensitive ion channel protein MscS [Flavobacterium spartansii]	47048	18786|vfid|42161|vsiid|62998|ssid|hypothetical protein gbs0103 [Streptococcus agalactiae NEM316]	7e-10
WP_070907130.1 hypothetical protein [Flavobacterium spartansii]	48449	20187|vfid|44962|vsiid|65799|ssid|hypothetical protein t1958 [Salmonella enterica subsp. enterica serovar Typhi str. Ty2]	7e-10
WP_070905476.1 DNA polymerase IV [Flavobacterium spartansii]	48560	20298|vfid|45184|vsiid|66021|ssid|DNA polymerase V subunit UmuC [Salmonella enterica subsp. enterica serovar Typhi str. Ty2]	3e-15
WP_070906034.1 peptidase M1 [Flavobacterium spartansii]	48748	20486|vfid|45560|vsiid|66397|ssid|aminopeptidase N [Salmonella enterica subsp. enterica serovar Typhimurium str. LT2]	4e-15
WP_017497009.1 MULTISPECIES: AraC family transcriptional regulator [Flavobacterium]	45721	17459|vfid|39507|vsiid|60344|ssid|AraC family transcriptional regulator [Enterococcus faecalis V583]	2e-13
WP_070905568.1 ornithine cyclodeaminase [Flavobacterium spartansii]	15670	7518|vfid|8922|vsiid|10840|ssid|probable ornithine cyclodeaminase protein [Staphylococcus aureus subsp. aureus Mu50]	4e-13
WP_070908250.1 efflux transporter periplasmic adaptor subunit [Flavobacterium spartansii]	52535	24249|vfid|58433|vsiid|79300|ssid|RND efflux membrane fusion protein precursor [Pseudomonas aeruginosa PA7]	6e-13
WP_070906916.1 hypothetical protein [Flavobacterium spartansii]	44300	16038|vfid|36666|vsiid|57503|ssid|integrase [Bacteroides thetaiotaomicron VPI-5482]	7e-13
WP_070906421.1 ATP-dependent helicase [Flavobacterium spartansii]	43708	15446|vfid|35482|vsiid|56319|ssid|hypothetical protein blr8088 [Bradyrhizobium japonicum USDA 110]	2e-12
WP_017497840.1 MULTISPECIES: DNA-binding response regulator [Flavobacterium]	16051	7793|vfid|9511|vsiid|11567|ssid|alginate biosynthesis regulatory protein AlgR [Pseudomonas aeruginosa PAO1]	3e-12
WP_070907822.1 glycosyl transferase [Flavobacterium spartansii]	1747	2440|vfid|2618|vsiid|2910|ssid|alpha 1,2 N-acetylglucosamine transferase [Neisseria meningitidis MC58]	9e-12
WP_070907186.1 sulfatase [Flavobacterium spartansii]	17713	8662|vfid|11196|vsiid|14071|ssid|putative arylsulfatase [Escherichia coli]	1e-11
WP_070905734.1 hypothetical protein [Flavobacterium spartansii]	44204	15942|vfid|36474|vsiid|57311|ssid|two-component system sensor histidine kinase [Bacteroides thetaiotaomicron VPI-5482]	3e-11
WP_070908105.1 dTDP-Rha--alpha-D-GlcNAc-pyrophosphate polyprenol alpha-3-L-rhamnosyltransferase [Flavobacterium spartansii]	2812	3234|vfid|4074|vsiid|4638|ssid|glycosyl transferase	4e-11
WP_083342430.1 type IV secretion protein Rhs [Flavobacterium spartansii]	49108	20846|vfid|46280|vsiid|67117|ssid|RhsD protein precursor [Xanthomonas campestris pv. campestris str. ATCC 33913]	8e-11							2.1	24	29.3	8.4	23
WP_070906289.1 iron/manganese transporter [Flavobacterium spartansii]	43758	15496|vfid|35582|vsiid|56419|ssid|putative manganese transport protein [Bradyrhizobium japonicum USDA 110]	1e-10
WP_070906098.1 transporter [Flavobacterium spartansii]	52671	24385|vfid|58700|vsiid|79567|ssid|COG1538: Outer membrane protein [Pseudomonas aeruginosa C3719]	8e-10
WP_070906448.1 SusC/RagA family protein [Flavobacterium spartansii]	44211	15949|vfid|36488|vsiid|57325|ssid|hypothetical protein BT_2626 [Bacteroides thetaiotaomicron VPI-5482]	3e-24
WP_017496179.1 MULTISPECIES: ribonucleoside-diphosphate reductase subunit alpha [Flavobacterium]	15617	7465|vfid|8816|vsiid|10734|ssid|ribonucleoside-diphosphate reductase alpha chain [Bacteroides thetaiotaomicron VPI-5482]	5e-23
WP_070908332.1 MATE family efflux transporter [Flavobacterium spartansii]	44495	16233|vfid|37056|vsiid|57893|ssid|hypothetical protein c2456 [Escherichia coli CFT073]	2e-18
WP_070905720.1 hypothetical protein [Flavobacterium spartansii]	16188	7862|vfid|9651|vsiid|11778|ssid|virulence sensor protein [Bordetella pertussis Tohama I]	7e-18
WP_083342576.1 peptidase [Flavobacterium spartansii]	44569	16307|vfid|37204|vsiid|58041|ssid|bifunctional enterobactin receptor/adhesin protein [Escherichia coli CFT073]	1e-17
WP_070908109.1 aminopeptidase [Flavobacterium spartansii]	48748	20486|vfid|45560|vsiid|66397|ssid|aminopeptidase N [Salmonella enterica subsp. enterica serovar Typhimurium str. LT2]	1e-16
WP_070908469.1 cadmium-translocating P-type ATPase [Flavobacterium spartansii]	55302	27013|vfid|63964|vsiid|84832|ssid|proton motive ATPase H1A [Leishmania donovani]	1e-15
WP_070907088.1 MFS transporter [Flavobacterium spartansii]	43420	15149|vfid|24347|vsiid|45167|ssid|SubName: Full=Major facilitator superfamily MFS tranport protein;	2e-15
WP_070908373.1 efflux transporter periplasmic adaptor subunit [Flavobacterium spartansii]	52535	24249|vfid|58433|vsiid|79300|ssid|RND efflux membrane fusion protein precursor [Pseudomonas aeruginosa PA7]	1e-14
WP_070905588.1 Vgr family protein [Flavobacterium spartansii]	42436	14169|vfid|22788|vsiid|43184|ssid|VgrG1 [Pseudomonas aeruginosa PAO1]	3e-14
WP_070906194.1 glycerol acyltransferase [Flavobacterium spartansii]	44838	16576|vfid|37742|vsiid|58579|ssid|hypothetical protein c1191 [Escherichia coli CFT073]	6e-14
WP_070906464.1 hypothetical protein [Flavobacterium spartansii]	2027	2581|vfid|2901|vsiid|3332|ssid|heme-hemopexin utilization protein C [Haemophilus influenzae Rd KW20]	3e-13
WP_070908370.1 copper-translocating P-type ATPase [Flavobacterium spartansii]	55302	27013|vfid|63964|vsiid|84832|ssid|proton motive ATPase H1A [Leishmania donovani]	6e-16
WP_070907798.1 TonB-dependent receptor [Flavobacterium spartansii]	44685	16423|vfid|37436|vsiid|58273|ssid|putative iron-regulated outer membrane virulence protein [Escherichia coli CFT073]	8e-15
WP_070906756.1 TonB-dependent receptor [Flavobacterium spartansii]	42114	14008|vfid|22463|vsiid|42698|ssid|IroN protein [Escherichia coli]	1e-12
WP_070908834.1 lipid A biosynthesis acyltransferase [Flavobacterium spartansii]	16882	8215|vfid|10343|vsiid|12812|ssid|lipid A biosynthesis lauroyl acyltransferase [Campylobacter jejuni subsp. jejuni NCTC 11168]	4e-11
WP_017495967.1 MULTISPECIES: AraC family transcriptional regulator [Flavobacterium]	16017	7776|vfid|9450|vsiid|11462|ssid|putative transcriptional regulator [Pseudomonas aeruginosa PAO1]	9e-10
* The prediction is based on the expected values
